# Supplementary material for: Parasite specific 7SL-derived small RNA is an effective target for diagnosis of active trypanosomiasis infection
Source: PLoS Negl Trop Dis. 2019 Feb 19;13(2):e0007189. doi: 10.1371/journal.pntd.0007189 (PMC6413958; doi:10.1371/journal.pntd.0007189)
Supplement: S1 Table — (XLSX) [file pntd.0007189.s001.xlsx]

## Sheet: INFO
Genome:	TriTrypDB-9.0_TcongolenseIL3000
Read length filter:	Cutadapt
Aligner:	Novoalign
Read counts:	HTSeq-count
Normalisation	Reads per million (RPM)

## Sheet: RPM_normalisation
Gene_ID	Infected Serum 1	Infected Serum 2	In vitro cell pellet	Uninfected serum
exon_TcIL3000_8_ncRNA004-1	793414	734065	11114	13358.8
exon_TcIL3000_10_12320-2	37752.4	66867.8	64959.6	9541.98
exon_TcIL3000_0_rRNA042-1	30424.1	8831.6	253408	87786.3
exon_TcIL3000_0_34310-1	26901.8	38069.1	30655.9	3816.79
exon_TcIL3000_0_tRNA019-1	9503.1	12506.9	8924.11	1908.4
exon_TcIL3000_10_tRNA006-1	9384.9	15304.4	3694.34	0
exon_TcIL3000_10_12310-1	9290.34	18211.7	47238.6	11450.4
exon_TcIL3000_0_25440-1	6311.76	8776.74	40656.4	11450.4
exon_TcIL3000_10_tRNA003-1	5957.17	13768.5	409.448	1908.4
exon_TcIL3000_0_rRNA001-1	5247.98	2413.6	0	572519
exon_TcIL3000_10_tRNA002-1	3616.85	12177.7	7683.36	0
exon_TcIL3000_0_14280-1	2836.75	3455.84	9665.46	1908.4
exon_TcIL3000_0_13850-1	2482.15	3291.28	778.572	0
exon_TcIL3000_3_2660-1	2269.4	3675.26	623.478	0
exon_TcIL3000_8_tRNA004-1	2103.92	5485.46	11433.5	0
exon_TcIL3000_0_rRNA002-1	2056.64	1316.51	6.20376	40076.3
exon_TcIL3000_0_tRNA004-1	2009.36	2962.15	741.35	0
exon_TcIL3000_0_ncRNA028-1	1867.52	2578.17	37.2226	0
exon_TcIL3000_2_870-1	1512.93	932.529	0	9541.98
exon_TcIL3000_0_rRNA003-1	1181.98	1206.8	0	51526.7
exon_TcIL3000_0_tRNA021-1	1087.42	548.546	50002.3	7633.59
exon_TcIL3000_0_43850-1	827.384	1481.08	11030.3	0
exon_TcIL3000_0_48120-1	827.384	822.82	3.10188	0
exon_TcIL3000_0_ncRNA023-1	827.384	2413.6	169360	36259.5
exon_TcIL3000_8_tRNA005-1	803.745	329.128	4553.56	0
exon_TcIL3000_0_25150-1	756.465	219.419	86.8527	0
exon_TcIL3000_10_tRNA001-1	732.826	109.709	1743.26	0
exon_TcIL3000_0_03400-1	638.268	493.692	300.882	0
exon_TcIL3000_10_tRNA004-1	567.349	329.128	2838.22	3816.79
exon_TcIL3000_10_10500-1	496.43	1481.08	266.762	0
exon_TcIL3000_6_300-1	496.43	493.692	8902.4	1908.4
exon_TcIL3000_0_13730-1	449.151	1206.8	2661.41	1908.4
exon_TcIL3000_0_tRNA032-1	449.151	54.8546	96.1583	0
exon_TcIL3000_0_13730-2	425.512	603.401	331.901	0
exon_TcIL3000_0_57940-1	378.233	932.529	3895.96	0
exon_TcIL3000_2_120-1	378.233	383.982	52.732	0
exon_TcIL3000.11.11410-1	378.233	219.419	27.9169	9541.98
exon_TcIL3000_0_27250-1	354.593	274.273	37.2226	9541.98
exon_TcIL3000_7_390-1	354.593	383.982	34.1207	15267.2
exon_TcIL3000_0_44810-1	330.954	274.273	0	1908.4
exon_TcIL3000_8_tRNA001-1	330.954	109.709	865.425	0
exon_TcIL3000_0_01230-1	307.314	164.564	9.30564	0
exon_TcIL3000_0_32430-1	307.314	548.546	688.618	1908.4
exon_TcIL3000_0_13140-1	283.675	219.419	0	0
exon_TcIL3000_0_27730-1	283.675	0	161.298	0
exon_TcIL3000_6_310-1	283.675	603.401	6315.43	5725.19
exon_TcIL3000_7_5470-1	283.675	219.419	93.0564	3816.79
exon_TcIL3000_4_4260-1	260.035	54.8546	9.30564	0
exon_TcIL3000_0_tRNA031-1	236.395	274.273	62.0376	0
exon_TcIL3000_10_tRNA008-1	236.395	274.273	1045.33	0
exon_TcIL3000.11.13230-1	236.395	54.8546	37.2226	0
exon_TcIL3000_0_58830-1	212.756	603.401	5369.36	0
exon_TcIL3000_10_3260-1	212.756	0	378.43	0
exon_TcIL3000_10_tRNA011-1	212.756	54.8546	998.806	0
exon_TcIL3000.11.1450-1	212.756	0	24.8151	0
exon_TcIL3000.11.15310-1	212.756	109.709	18.6113	0
exon_TcIL3000_0_13380-1	189.116	0	27.9169	0
exon_TcIL3000_0_16790-1	189.116	329.128	0	0
exon_TcIL3000_0_24390-1	189.116	329.128	1771.17	0
exon_TcIL3000_0_60790-1	189.116	0	3.10188	0
exon_TcIL3000_10_5870-1	189.116	164.564	15.5094	3816.79
exon_TcIL3000_6_4510-1	189.116	493.692	9.30564	0
exon_TcIL3000_0_01440-1	165.477	274.273	8303.74	0
exon_TcIL3000_0_19470-1	165.477	109.709	282.271	0
exon_TcIL3000_0_25160-1	165.477	219.419	86.8527	0
exon_TcIL3000_0_38320-1	165.477	329.128	713.433	0
exon_TcIL3000_0_ncRNA008-1	165.477	54.8546	217.132	0
exon_TcIL3000_10_3760-1	165.477	0	592.459	0
exon_TcIL3000_7_120-1	165.477	109.709	68.2414	0
exon_TcIL3000_7_2790-1	165.477	164.564	366.022	0
exon_TcIL3000_8_3450-1	165.477	54.8546	347.411	0
exon_TcIL3000_0_03290-1	141.837	54.8546	217.132	0
exon_TcIL3000_0_24380-1	141.837	0	167.502	0
exon_TcIL3000_0_24740-1	141.837	219.419	161.298	0
exon_TcIL3000_0_37620-1	141.837	274.273	21.7132	0
exon_TcIL3000_0_57560-1	141.837	0	0	0
exon_TcIL3000_1_370-1	141.837	0	238.845	0
exon_TcIL3000_10_13850-1	141.837	0	58.9357	0
exon_TcIL3000_10_1880-1	141.837	0	102.362	0
exon_TcIL3000_10_8210-1	141.837	109.709	167.502	0
exon_TcIL3000_3_2210-1	141.837	109.709	6.20376	0
exon_TcIL3000_5_4570-1	141.837	0	58.9357	0
exon_TcIL3000_7_130-1	141.837	0	31.0188	0
exon_TcIL3000_8_1810-1	141.837	0	108.566	0
exon_TcIL3000_8_3720-1	141.837	0	46.5282	0
exon_TcIL3000_9_1830-1	141.837	54.8546	21.7132	0
exon_TcIL3000_9_1940-1	141.837	0	124.075	0
exon_TcIL3000_9_330-1	141.837	0	335.003	0
exon_TcIL3000.11.12260-1	141.837	0	27.9169	0
exon_TcIL3000.11.1550-1	141.837	0	18.6113	0
exon_TcIL3000_0_14780-1	118.198	0	3.10188	0
exon_TcIL3000_0_24400-1	118.198	164.564	561.441	0
exon_TcIL3000_0_37120-1	118.198	54.8546	1519.92	0
exon_TcIL3000_0_43870-1	118.198	219.419	1008.11	1908.4
exon_TcIL3000_0_44480-1	118.198	0	9.30564	0
exon_TcIL3000_10_10440-1	118.198	0	12.4075	0
exon_TcIL3000_10_1060-1	118.198	109.709	189.215	0
exon_TcIL3000_10_10650-1	118.198	109.709	18.6113	0
exon_TcIL3000_10_10820-1	118.198	0	55.8339	0
exon_TcIL3000_10_11370-1	118.198	0	93.0564	0
exon_TcIL3000_10_11980-1	118.198	109.709	415.652	0
exon_TcIL3000_10_12500-1	118.198	0	24.8151	0
exon_TcIL3000_10_13080-1	118.198	0	133.381	0
exon_TcIL3000_10_14020-1	118.198	0	183.011	0
exon_TcIL3000_10_5070-1	118.198	0	108.566	0
exon_TcIL3000_2_770-1	118.198	0	34.1207	0
exon_TcIL3000_3_1210-1	118.198	0	40.3245	0
exon_TcIL3000_3_1500-1	118.198	0	21.7132	0
exon_TcIL3000_3_2570-1	118.198	0	58.9357	0
exon_TcIL3000_6_2860-1	118.198	0	96.1583	0
exon_TcIL3000_6_3040-1	118.198	0	359.818	0
exon_TcIL3000_8_1850-1	118.198	0	46.5282	0
exon_TcIL3000_8_3900-1	118.198	0	18.6113	3816.79
exon_TcIL3000_8_tRNA007-1	118.198	109.709	545.931	0
exon_TcIL3000_9_3980-1	118.198	0	52.732	0
exon_TcIL3000.11.11110-1	118.198	0	52.732	0
exon_TcIL3000.11.12550-1	118.198	0	71.3433	0
exon_TcIL3000.11.15160-1	118.198	0	15.5094	0
exon_TcIL3000.11.1530-1	118.198	54.8546	80.6489	0
exon_TcIL3000.11.160-1	118.198	0	114.77	0
exon_TcIL3000.11.16390-1	118.198	0	37.2226	0
exon_TcIL3000.11.6520-1	118.198	0	24.8151	0
exon_TcIL3000.11.810-1	118.198	54.8546	139.585	0
exon_TcIL3000_0_03090-1	94.5582	54.8546	68.2414	0
exon_TcIL3000_0_14840-1	94.5582	0	151.992	0
exon_TcIL3000_0_21640-1	94.5582	0	0	0
exon_TcIL3000_0_23620-1	94.5582	164.564	6.20376	0
exon_TcIL3000_0_32420-1	94.5582	274.273	83.7508	0
exon_TcIL3000_0_35750-1	94.5582	0	21.7132	0
exon_TcIL3000_0_37420-1	94.5582	383.982	27.9169	0
exon_TcIL3000_0_44390-1	94.5582	54.8546	27.9169	0
exon_TcIL3000_0_45520-1	94.5582	0	86.8527	0
exon_TcIL3000_0_50670-1	94.5582	0	0	0
exon_TcIL3000_0_53400-1	94.5582	54.8546	55.8339	0
exon_TcIL3000_0_60620-1	94.5582	54.8546	93.0564	0
exon_TcIL3000_10_10560-1	94.5582	0	31.0188	0
exon_TcIL3000_10_12520-1	94.5582	54.8546	9.30564	0
exon_TcIL3000_10_12710-1	94.5582	0	15.5094	0
exon_TcIL3000_10_4720-1	94.5582	0	34.1207	0
exon_TcIL3000_10_480-1	94.5582	0	27.9169	0
exon_TcIL3000_10_6400-1	94.5582	0	31.0188	0
exon_TcIL3000_10_6570-1	94.5582	0	40.3245	0
exon_TcIL3000_10_9750-1	94.5582	0	27.9169	0
exon_TcIL3000_2_1360-1	94.5582	0	12.4075	0
exon_TcIL3000_2_580-1	94.5582	0	40.3245	0
exon_TcIL3000_3_1870-1	94.5582	54.8546	62.0376	0
exon_TcIL3000_3_2060-1	94.5582	0	18.6113	0
exon_TcIL3000_3_750-1	94.5582	0	24.8151	0
exon_TcIL3000_4_2530-1	94.5582	0	15.5094	0
exon_TcIL3000_4_2780-1	94.5582	0	55.8339	1908.4
exon_TcIL3000_4_470-1	94.5582	0	214.03	0
exon_TcIL3000_5_1930-1	94.5582	0	27.9169	0
exon_TcIL3000_5_3570-1	94.5582	0	133.381	0
exon_TcIL3000_6_2340-1	94.5582	0	89.9546	0
exon_TcIL3000_6_3860-1	94.5582	0	86.8527	0
exon_TcIL3000_6_4480-1	94.5582	0	18.6113	0
exon_TcIL3000_7_150-1	94.5582	0	117.871	0
exon_TcIL3000_7_1980-1	94.5582	0	71.3433	0
exon_TcIL3000_7_2390-1	94.5582	0	114.77	0
exon_TcIL3000_7_2800-1	94.5582	0	80.6489	0
exon_TcIL3000_7_3440-1	94.5582	0	862.323	0
exon_TcIL3000_7_3940-1	94.5582	0	117.871	0
exon_TcIL3000_7_4820-1	94.5582	0	6.20376	0
exon_TcIL3000_7_5730-1	94.5582	109.709	0	0
exon_TcIL3000_8_310-1	94.5582	0	21.7132	0
exon_TcIL3000_8_4570-1	94.5582	0	24.8151	0
exon_TcIL3000_8_7000-1	94.5582	0	31.0188	0
exon_TcIL3000_9_2270-1	94.5582	0	24.8151	0
exon_TcIL3000_9_2500-1	94.5582	54.8546	43.4263	0
exon_TcIL3000_9_4570-1	94.5582	0	15.5094	0
exon_TcIL3000_9_5090-1	94.5582	0	15.5094	0
exon_TcIL3000.11.13700-1	94.5582	0	27.9169	0
exon_TcIL3000.11.13850-1	94.5582	0	127.177	0
exon_TcIL3000.11.14420-1	94.5582	0	18.6113	0
exon_TcIL3000.11.4190-1	94.5582	0	43.4263	0
exon_TcIL3000.11.6610-1	94.5582	0	6.20376	0
exon_TcIL3000.11.9480-1	94.5582	0	9.30564	0
exon_TcIL3000.11.9850-1	94.5582	0	6.20376	0
exon_TcIL3000_0_03390-1	70.9186	0	214.03	0
exon_TcIL3000_0_07140-1	70.9186	0	0	0
exon_TcIL3000_0_14330-1	70.9186	0	0	0
exon_TcIL3000_0_14850-1	70.9186	0	31.0188	0
exon_TcIL3000_0_25910-1	70.9186	0	6.20376	0
exon_TcIL3000_0_38940-1	70.9186	0	46.5282	0
exon_TcIL3000_0_43060-1	70.9186	0	3.10188	0
exon_TcIL3000_0_45410-1	70.9186	0	18.6113	0
exon_TcIL3000_0_49030-1	70.9186	219.419	663.803	0
exon_TcIL3000_0_49910-1	70.9186	109.709	164.4	0
exon_TcIL3000_0_56250-1	70.9186	0	0	0
exon_TcIL3000_0_58540-1	70.9186	0	6.20376	0
exon_TcIL3000_0_59850-1	70.9186	54.8546	4293	1908.4
exon_TcIL3000_0_tRNA027-1	70.9186	0	136.483	0
exon_TcIL3000_1_1060-1	70.9186	0	9.30564	0
exon_TcIL3000_10_10950-1	70.9186	0	3.10188	0
exon_TcIL3000_10_11040-1	70.9186	0	24.8151	0
exon_TcIL3000_10_12370-1	70.9186	0	127.177	0
exon_TcIL3000_10_12590-1	70.9186	0	9.30564	0
exon_TcIL3000_10_1310-1	70.9186	0	418.754	0
exon_TcIL3000_10_13210-1	70.9186	274.273	6.20376	0
exon_TcIL3000_10_13880-1	70.9186	0	18.6113	0
exon_TcIL3000_10_13980-1	70.9186	0	18.6113	0
exon_TcIL3000_10_1740-1	70.9186	0	642.089	0
exon_TcIL3000_10_2080-1	70.9186	329.128	1138.39	0
exon_TcIL3000_10_280-1	70.9186	0	31.0188	0
exon_TcIL3000_10_2950-1	70.9186	0	68.2414	0
exon_TcIL3000_10_2980-1	70.9186	0	99.2602	0
exon_TcIL3000_10_3130-1	70.9186	0	124.075	0
exon_TcIL3000_10_3430-1	70.9186	0	3.10188	0
exon_TcIL3000_10_3610-1	70.9186	0	49.6301	0
exon_TcIL3000_10_430-1	70.9186	438.837	40.3245	0
exon_TcIL3000_10_4760-1	70.9186	164.564	155.094	0
exon_TcIL3000_10_6060-1	70.9186	0	105.464	0
exon_TcIL3000_10_6270-1	70.9186	0	3.10188	0
exon_TcIL3000_10_6330-1	70.9186	0	21.7132	0
exon_TcIL3000_10_6650-1	70.9186	0	15.5094	3816.79
exon_TcIL3000_10_6800-1	70.9186	0	80.6489	0
exon_TcIL3000_10_8230-1	70.9186	0	12.4075	0
exon_TcIL3000_10_9670-1	70.9186	0	21.7132	0
exon_TcIL3000_10_9940-1	70.9186	0	52.732	0
exon_TcIL3000_2_1330-1	70.9186	0	34.1207	0
exon_TcIL3000_2_140-1	70.9186	0	176.807	0
exon_TcIL3000_2_1470-1	70.9186	0	18.6113	0
exon_TcIL3000_3_2240-1	70.9186	0	9.30564	0
exon_TcIL3000_3_2740-1	70.9186	0	96.1583	0
exon_TcIL3000_4_1010-1	70.9186	109.709	189.215	0
exon_TcIL3000_5_1290-1	70.9186	0	0	0
exon_TcIL3000_5_2280-1	70.9186	0	108.566	0
exon_TcIL3000_6_140-1	70.9186	0	164.4	0
exon_TcIL3000_6_1450-1	70.9186	0	6.20376	0
exon_TcIL3000_6_250-1	70.9186	0	71.3433	0
exon_TcIL3000_7_1200-1	70.9186	109.709	46.5282	0
exon_TcIL3000_7_1370-1	70.9186	164.564	34.1207	0
exon_TcIL3000_7_1470-1	70.9186	0	120.973	0
exon_TcIL3000_7_2300-1	70.9186	0	86.8527	0
exon_TcIL3000_7_2740-1	70.9186	0	12.4075	0
exon_TcIL3000_7_3300-1	70.9186	0	49.6301	0
exon_TcIL3000_7_3370-1	70.9186	0	18.6113	0
exon_TcIL3000_7_4770-1	70.9186	0	52.732	0
exon_TcIL3000_8_100-1	70.9186	0	3.10188	0
exon_TcIL3000_8_2250-1	70.9186	0	24.8151	0
exon_TcIL3000_8_360-1	70.9186	54.8546	145.788	0
exon_TcIL3000_8_4080-1	70.9186	0	71.3433	0
exon_TcIL3000_8_4980-1	70.9186	0	34.1207	0
exon_TcIL3000_8_5390-1	70.9186	54.8546	465.282	0
exon_TcIL3000_8_5680-1	70.9186	0	3.10188	0
exon_TcIL3000_8_6390-1	70.9186	0	18.6113	0
exon_TcIL3000_9_1140-1	70.9186	0	71.3433	0
exon_TcIL3000_9_2450-1	70.9186	0	68.2414	0
exon_TcIL3000_9_3220-1	70.9186	0	15.5094	0
exon_TcIL3000_9_3410-1	70.9186	0	15.5094	0
exon_TcIL3000_9_3730-1	70.9186	0	9.30564	0
exon_TcIL3000.11.11380-1	70.9186	0	27.9169	0
exon_TcIL3000.11.12530-1	70.9186	0	12.4075	0
exon_TcIL3000.11.14960-1	70.9186	109.709	145.788	0
exon_TcIL3000.11.1730-1	70.9186	0	55.8339	0
exon_TcIL3000.11.5140-1	70.9186	0	49.6301	0
exon_TcIL3000.11.590-1	70.9186	0	40.3245	0
exon_TcIL3000.11.650-1	70.9186	0	55.8339	0
exon_TcIL3000.11.6760-1	70.9186	0	55.8339	0
exon_TcIL3000.11.8710-1	70.9186	0	310.188	0
exon_TcIL3000.11.9250-1	70.9186	0	9.30564	0
exon_TcIL3000_0_05050-1	47.2791	0	6.20376	0
exon_TcIL3000_0_06940-1	47.2791	0	6.20376	0
exon_TcIL3000_0_09060-1	47.2791	0	62.0376	0
exon_TcIL3000_0_18720-1	47.2791	109.709	207.826	0
exon_TcIL3000_0_21160-1	47.2791	0	3433.78	0
exon_TcIL3000_0_28480-1	47.2791	0	443.569	0
exon_TcIL3000_0_35060-1	47.2791	0	0	0
exon_TcIL3000_0_35200-1	47.2791	0	74.4452	0
exon_TcIL3000_0_35560-1	47.2791	329.128	55.8339	3816.79
exon_TcIL3000_0_36080-1	47.2791	0	0	0
exon_TcIL3000_0_39560-1	47.2791	0	235.743	0
exon_TcIL3000_0_41140-1	47.2791	0	6.20376	0
exon_TcIL3000_0_42860-1	47.2791	0	0	0
exon_TcIL3000_0_44320-1	47.2791	0	71.3433	0
exon_TcIL3000_0_44490-1	47.2791	54.8546	12.4075	0
exon_TcIL3000_0_45390-1	47.2791	109.709	148.89	0
exon_TcIL3000_0_48290-1	47.2791	54.8546	12.4075	0
exon_TcIL3000_0_49560-1	47.2791	54.8546	74.4452	0
exon_TcIL3000_0_51000-1	47.2791	0	0	0
exon_TcIL3000_0_56130-1	47.2791	0	0	0
exon_TcIL3000_0_ncRNA017-1	47.2791	0	812.693	0
exon_TcIL3000_1_1160-1	47.2791	0	52.732	0
exon_TcIL3000_1_1300-1	47.2791	0	9.30564	0
exon_TcIL3000_1_1390-1	47.2791	0	37.2226	0
exon_TcIL3000_1_40-1	47.2791	0	6.20376	0
exon_TcIL3000_10_10480-1	47.2791	329.128	65.1395	0
exon_TcIL3000_10_1070-1	47.2791	0	40.3245	0
exon_TcIL3000_10_10700-1	47.2791	0	145.788	0
exon_TcIL3000_10_10830-1	47.2791	164.564	52.732	0
exon_TcIL3000_10_10840-1	47.2791	0	49.6301	0
exon_TcIL3000_10_10980-1	47.2791	0	3.10188	0
exon_TcIL3000_10_1250-2	47.2791	0	40.3245	0
exon_TcIL3000_10_12920-1	47.2791	0	99.2602	0
exon_TcIL3000_10_13510-1	47.2791	54.8546	136.483	0
exon_TcIL3000_10_13730-1	47.2791	0	34.1207	0
exon_TcIL3000_10_1490-1	47.2791	0	31.0188	0
exon_TcIL3000_10_1970-1	47.2791	0	74.4452	0
exon_TcIL3000_10_2310-1	47.2791	0	18.6113	0
exon_TcIL3000_10_2470-1	47.2791	0	18.6113	0
exon_TcIL3000_10_2630-1	47.2791	0	34.1207	0
exon_TcIL3000_10_2700-1	47.2791	0	127.177	0
exon_TcIL3000_10_3020-1	47.2791	0	21.7132	0
exon_TcIL3000_10_3170-1	47.2791	0	111.668	0
exon_TcIL3000_10_3650-1	47.2791	164.564	31.0188	0
exon_TcIL3000_10_4930-1	47.2791	0	12.4075	0
exon_TcIL3000_10_5100-1	47.2791	0	238.845	0
exon_TcIL3000_10_5660-1	47.2791	0	34.1207	0
exon_TcIL3000_10_70-1	47.2791	0	31.0188	0
exon_TcIL3000_10_7620-1	47.2791	0	18.6113	0
exon_TcIL3000_2_1190-1	47.2791	0	27.9169	0
exon_TcIL3000_2_1320-1	47.2791	0	21.7132	0
exon_TcIL3000_2_1350-1	47.2791	0	15.5094	0
exon_TcIL3000_2_960-1	47.2791	0	99.2602	0
exon_TcIL3000_3_1350-1	47.2791	0	316.392	0
exon_TcIL3000_3_2430-1	47.2791	0	21.7132	0
exon_TcIL3000_3_3090-1	47.2791	0	18.6113	0
exon_TcIL3000_3_50-1	47.2791	0	24.8151	0
exon_TcIL3000_4_3080-1	47.2791	0	52.732	0
exon_TcIL3000_4_460-1	47.2791	109.709	164.4	0
exon_TcIL3000_4_660-1	47.2791	0	9.30564	0
exon_TcIL3000_5_1810-1	47.2791	0	43.4263	0
exon_TcIL3000_5_3300-1	47.2791	0	161.298	1908.4
exon_TcIL3000_5_3540-2	47.2791	0	24.8151	0
exon_TcIL3000_6_1500-1	47.2791	0	15.5094	0
exon_TcIL3000_6_2910-1	47.2791	0	46.5282	0
exon_TcIL3000_6_3120-1	47.2791	0	0	0
exon_TcIL3000_6_400-1	47.2791	0	24.8151	0
exon_TcIL3000_6_4010-1	47.2791	0	40.3245	0
exon_TcIL3000_6_4020-1	47.2791	0	0	0
exon_TcIL3000_6_430-1	47.2791	109.709	195.419	0
exon_TcIL3000_6_4500-1	47.2791	0	145.788	0
exon_TcIL3000_6_510-1	47.2791	0	46.5282	0
exon_TcIL3000_7_2990-1	47.2791	0	96.1583	0
exon_TcIL3000_7_5530-1	47.2791	0	52.732	0
exon_TcIL3000_7_920-1	47.2791	54.8546	263.66	0
exon_TcIL3000_8_1750-1	47.2791	0	27.9169	0
exon_TcIL3000_8_2290-1	47.2791	0	15.5094	0
exon_TcIL3000_8_3100-1	47.2791	0	77.547	0
exon_TcIL3000_8_3290-1	47.2791	0	189.215	0
exon_TcIL3000_8_4120-1	47.2791	0	9.30564	0
exon_TcIL3000_8_4300-1	47.2791	0	0	0
exon_TcIL3000_8_4420-1	47.2791	0	31.0188	0
exon_TcIL3000_8_4930-1	47.2791	0	27.9169	0
exon_TcIL3000_8_6060-1	47.2791	0	34.1207	0
exon_TcIL3000_8_7290-1	47.2791	0	0	0
exon_TcIL3000_8_930-1	47.2791	383.982	31.0188	0
exon_TcIL3000_9_2590-1	47.2791	0	74.4452	0
exon_TcIL3000_9_4650-1	47.2791	0	65.1395	0
exon_TcIL3000_9_5410-1	47.2791	0	31.0188	0
exon_TcIL3000_9_5590-1	47.2791	0	62.0376	0
exon_TcIL3000_9_5670-1	47.2791	0	300.882	0
exon_TcIL3000_9_570-1	47.2791	0	6.20376	0
exon_TcIL3000_9_6020-1	47.2791	0	15.5094	0
exon_TcIL3000_9_6490-1	47.2791	0	80.6489	0
exon_TcIL3000_9_660-1	47.2791	164.564	68.2414	0
exon_TcIL3000.11.11820-1	47.2791	0	34.1207	0
exon_TcIL3000.11.14500-1	47.2791	0	102.362	0
exon_TcIL3000.11.14540-1	47.2791	0	52.732	0
exon_TcIL3000.11.14890-1	47.2791	329.128	71.3433	0
exon_TcIL3000.11.16510-1	47.2791	0	21.7132	0
exon_TcIL3000.11.250-1	47.2791	0	37.2226	0
exon_TcIL3000.11.320-1	47.2791	0	49.6301	0
exon_TcIL3000.11.4400-1	47.2791	0	24.8151	0
exon_TcIL3000.11.5610-1	47.2791	0	49.6301	0
exon_TcIL3000.11.6630-1	47.2791	0	6.20376	0
exon_TcIL3000.11.7020-1	47.2791	0	37.2226	0
exon_TcIL3000.11.790-1	47.2791	0	3.10188	0
exon_TcIL3000.11.8090-1	47.2791	0	161.298	0
exon_TcIL3000.11.8170-1	47.2791	0	80.6489	0
exon_TcIL3000.11.8410-1	47.2791	0	9.30564	0
exon_TcIL3000.11.9260-1	47.2791	0	34.1207	0
exon_TcIL3000_0_01910-1	23.6395	0	3.10188	0
exon_TcIL3000_0_07070-1	23.6395	0	15.5094	0
exon_TcIL3000_0_07130-1	23.6395	54.8546	198.52	0
exon_TcIL3000_0_09330-1	23.6395	0	3.10188	0
exon_TcIL3000_0_12810-1	23.6395	0	0	0
exon_TcIL3000_0_13370-1	23.6395	0	331.901	0
exon_TcIL3000_0_14410-1	23.6395	0	86.8527	0
exon_TcIL3000_0_21165-1	23.6395	0	0	0
exon_TcIL3000_0_25870-1	23.6395	0	96.1583	0
exon_TcIL3000_0_26140-1	23.6395	164.564	493.199	0
exon_TcIL3000_0_27350-1	23.6395	0	2196.13	0
exon_TcIL3000_0_28690-1	23.6395	164.564	561.441	0
exon_TcIL3000_0_28920-1	23.6395	0	0	0
exon_TcIL3000_0_29590-1	23.6395	0	12.4075	0
exon_TcIL3000_0_31000-1	23.6395	0	62.0376	0
exon_TcIL3000_0_35880-1	23.6395	0	3.10188	0
exon_TcIL3000_0_36620-1	23.6395	0	15.5094	0
exon_TcIL3000_0_39930-1	23.6395	0	0	0
exon_TcIL3000_0_42720-1	23.6395	0	12.4075	0
exon_TcIL3000_0_44180-1	23.6395	109.709	0	0
exon_TcIL3000_0_47340-1	23.6395	0	12.4075	0
exon_TcIL3000_0_48110-1	23.6395	0	0	0
exon_TcIL3000_0_48510-1	23.6395	0	0	0
exon_TcIL3000_0_57670-1	23.6395	54.8546	3126.7	0
exon_TcIL3000_0_60570-1	23.6395	0	0	0
exon_TcIL3000_0_60800-1	23.6395	109.709	27.9169	0
exon_TcIL3000_1_1330-1	23.6395	0	96.1583	0
exon_TcIL3000_10_10690-1	23.6395	0	65.1395	0
exon_TcIL3000_10_10930-1	23.6395	0	34.1207	0
exon_TcIL3000_10_11270-1	23.6395	0	34.1207	0
exon_TcIL3000_10_12330-1	23.6395	0	96.1583	0
exon_TcIL3000_10_12400-1	23.6395	109.709	62.0376	0
exon_TcIL3000_10_12790-1	23.6395	0	43.4263	0
exon_TcIL3000_10_13040-1	23.6395	0	46.5282	0
exon_TcIL3000_10_13900-1	23.6395	0	83.7508	0
exon_TcIL3000_10_1700-1	23.6395	0	77.547	0
exon_TcIL3000_10_1950-1	23.6395	0	71.3433	0
exon_TcIL3000_10_2140-1	23.6395	0	15.5094	0
exon_TcIL3000_10_2500-1	23.6395	54.8546	198.52	0
exon_TcIL3000_10_3640-1	23.6395	0	27.9169	0
exon_TcIL3000_10_3660-1	23.6395	0	31.0188	0
exon_TcIL3000_10_3860-1	23.6395	0	21.7132	0
exon_TcIL3000_10_4770-1	23.6395	0	9.30564	0
exon_TcIL3000_10_5400-1	23.6395	0	186.113	0
exon_TcIL3000_10_690-1	23.6395	0	108.566	0
exon_TcIL3000_10_7240-1	23.6395	0	93.0564	0
exon_TcIL3000_10_9710-1	23.6395	0	15.5094	0
exon_TcIL3000_2_1390-1	23.6395	0	241.947	0
exon_TcIL3000_2_420-1	23.6395	0	58.9357	0
exon_TcIL3000_3_1610-1	23.6395	54.8546	52.732	0
exon_TcIL3000_3_2260-1	23.6395	0	62.0376	0
exon_TcIL3000_3_3240-1	23.6395	0	18.6113	0
exon_TcIL3000_3_890-1	23.6395	0	96.1583	0
exon_TcIL3000_4_1050-1	23.6395	0	34.1207	0
exon_TcIL3000_4_110-1	23.6395	54.8546	120.973	0
exon_TcIL3000_4_1630-1	23.6395	0	139.585	0
exon_TcIL3000_4_2660-1	23.6395	0	43.4263	0
exon_TcIL3000_4_2940-1	23.6395	0	34.1207	0
exon_TcIL3000_4_380-1	23.6395	109.709	124.075	0
exon_TcIL3000_5_1470-1	23.6395	0	6.20376	0
exon_TcIL3000_5_4290-1	23.6395	0	27.9169	0
exon_TcIL3000_6_350-1	23.6395	0	313.29	0
exon_TcIL3000_6_3510-1	23.6395	0	21.7132	0
exon_TcIL3000_6_4410-1	23.6395	0	127.177	0
exon_TcIL3000_6_4530-1	23.6395	0	34.1207	0
exon_TcIL3000_7_10-1	23.6395	0	18.6113	0
exon_TcIL3000_7_1210-1	23.6395	0	40.3245	0
exon_TcIL3000_7_1280-1	23.6395	0	24.8151	0
exon_TcIL3000_7_1380-1	23.6395	0	62.0376	0
exon_TcIL3000_7_140-1	23.6395	274.273	62.0376	0
exon_TcIL3000_7_3670-1	23.6395	0	55.8339	0
exon_TcIL3000_7_380-1	23.6395	0	27.9169	0
exon_TcIL3000_7_4410-1	23.6395	0	161.298	0
exon_TcIL3000_7_5230-1	23.6395	0	40.3245	0
exon_TcIL3000_7_5430-1	23.6395	0	40.3245	0
exon_TcIL3000_7_5630-1	23.6395	0	93.0564	0
exon_TcIL3000_7_870-1	23.6395	0	12.4075	0
exon_TcIL3000_8_1410-1	23.6395	0	452.875	0
exon_TcIL3000_8_3470-1	23.6395	0	666.904	0
exon_TcIL3000_8_3870-1	23.6395	0	24.8151	0
exon_TcIL3000_8_3880-1	23.6395	0	6.20376	0
exon_TcIL3000_8_3950-1	23.6395	0	9.30564	0
exon_TcIL3000_8_4720-1	23.6395	0	34.1207	0
exon_TcIL3000_8_5380-1	23.6395	54.8546	21.7132	0
exon_TcIL3000_8_5440-1	23.6395	0	3.10188	0
exon_TcIL3000_8_6040-1	23.6395	0	40.3245	0
exon_TcIL3000_9_1560-1	23.6395	0	62.0376	0
exon_TcIL3000_9_2490-1	23.6395	54.8546	62.0376	0
exon_TcIL3000_9_2880-1	23.6395	0	12.4075	0
exon_TcIL3000_9_340-1	23.6395	0	83.7508	0
exon_TcIL3000_9_5560-1	23.6395	0	12.4075	0
exon_TcIL3000.11.10020-1	23.6395	0	18.6113	0
exon_TcIL3000.11.10440-1	23.6395	0	6.20376	0
exon_TcIL3000.11.11310-1	23.6395	0	3.10188	0
exon_TcIL3000.11.11880-1	23.6395	0	40.3245	0
exon_TcIL3000.11.12200-1	23.6395	0	12.4075	0
exon_TcIL3000.11.12320-1	23.6395	0	102.362	0
exon_TcIL3000.11.1270-1	23.6395	0	117.871	0
exon_TcIL3000.11.13110-1	23.6395	0	136.483	0
exon_TcIL3000.11.1320-1	23.6395	109.709	142.687	0
exon_TcIL3000.11.13590-1	23.6395	0	34.1207	0
exon_TcIL3000.11.2240-1	23.6395	329.128	626.58	0
exon_TcIL3000.11.3020-1	23.6395	0	31.0188	0
exon_TcIL3000.11.3200-1	23.6395	0	6.20376	0
exon_TcIL3000.11.3640-1	23.6395	0	15.5094	0
exon_TcIL3000.11.530-1	23.6395	0	12.4075	0
exon_TcIL3000.11.5330-1	23.6395	0	12.4075	0
exon_TcIL3000.11.620-1	23.6395	0	34.1207	0
exon_TcIL3000.11.6560-1	23.6395	0	43.4263	0
exon_TcIL3000.11.6820-1	23.6395	0	148.89	0
exon_TcIL3000.11.6860-1	23.6395	0	0	0
exon_TcIL3000.11.9430-1	23.6395	0	58.9357	0
exon_TcIL3000_0_00001-1	0	0	0	0
exon_TcIL3000_0_00010-1	0	0	0	0
exon_TcIL3000_0_00020-1	0	0	0	0
exon_TcIL3000_0_00030-1	0	0	0	0
exon_TcIL3000_0_00040-1	0	0	0	0
exon_TcIL3000_0_00050-1	0	0	9.30564	0
exon_TcIL3000_0_00060-1	0	0	24.8151	0
exon_TcIL3000_0_00070-1	0	0	0	0
exon_TcIL3000_0_00080-1	0	0	0	0
exon_TcIL3000_0_00090-1	0	0	0	0
exon_TcIL3000_0_00100-1	0	0	9.30564	0
exon_TcIL3000_0_00110-1	0	0	9.30564	0
exon_TcIL3000_0_00120-1	0	0	86.8527	0
exon_TcIL3000_0_00130-1	0	0	12.4075	0
exon_TcIL3000_0_00140-1	0	0	3.10188	0
exon_TcIL3000_0_00150-1	0	0	0	0
exon_TcIL3000_0_00160-1	0	0	3.10188	0
exon_TcIL3000_0_00170-1	0	0	0	0
exon_TcIL3000_0_00180-1	0	0	0	0
exon_TcIL3000_0_00185-1	0	0	0	0
exon_TcIL3000_0_00190-1	0	0	6.20376	0
exon_TcIL3000_0_00200-1	0	0	6.20376	0
exon_TcIL3000_0_00210-1	0	0	0	0
exon_TcIL3000_0_00220-1	0	0	0	0
exon_TcIL3000_0_00230-1	0	0	0	0
exon_TcIL3000_0_00240-1	0	0	3.10188	0
exon_TcIL3000_0_00250-1	0	0	0	0
exon_TcIL3000_0_00260-1	0	0	0	0
exon_TcIL3000_0_00270-1	0	0	0	0
exon_TcIL3000_0_00280-1	0	0	0	0
exon_TcIL3000_0_00290-1	0	0	46.5282	0
exon_TcIL3000_0_00300-1	0	0	0	0
exon_TcIL3000_0_00310-1	0	0	0	0
exon_TcIL3000_0_00320-1	0	0	0	0
exon_TcIL3000_0_00330-1	0	0	3.10188	0
exon_TcIL3000_0_00340-1	0	0	0	0
exon_TcIL3000_0_00350-1	0	0	0	0
exon_TcIL3000_0_00360-1	0	0	3.10188	0
exon_TcIL3000_0_00370-1	0	0	0	0
exon_TcIL3000_0_00380-1	0	0	6.20376	0
exon_TcIL3000_0_00390-1	0	0	0	0
exon_TcIL3000_0_00400-1	0	0	0	0
exon_TcIL3000_0_00410-1	0	0	0	0
exon_TcIL3000_0_00420-1	0	0	0	0
exon_TcIL3000_0_00430-1	0	0	0	0
exon_TcIL3000_0_00440-1	0	0	0	0
exon_TcIL3000_0_00450-1	0	0	0	0
exon_TcIL3000_0_00460-1	0	0	0	0
exon_TcIL3000_0_00470-1	0	0	0	0
exon_TcIL3000_0_00480-1	0	0	0	0
exon_TcIL3000_0_00480-2	0	0	3.10188	0
exon_TcIL3000_0_00490-1	0	0	3.10188	0
exon_TcIL3000_0_00500-1	0	0	6.20376	0
exon_TcIL3000_0_00510-1	0	0	0	0
exon_TcIL3000_0_00520-1	0	0	0	0
exon_TcIL3000_0_00530-1	0	0	0	0
exon_TcIL3000_0_00540-1	0	0	0	0
exon_TcIL3000_0_00550-1	0	0	0	0
exon_TcIL3000_0_00560-1	0	0	0	0
exon_TcIL3000_0_00570-1	0	0	0	0
exon_TcIL3000_0_00580-1	0	0	0	0
exon_TcIL3000_0_00590-1	0	0	0	0
exon_TcIL3000_0_00600-1	0	0	0	0
exon_TcIL3000_0_00610-1	0	0	0	0
exon_TcIL3000_0_00620-1	0	0	0	0
exon_TcIL3000_0_00630-1	0	0	0	0
exon_TcIL3000_0_00640-1	0	0	0	0
exon_TcIL3000_0_00650-1	0	0	0	0
exon_TcIL3000_0_00660-1	0	0	0	0
exon_TcIL3000_0_00670-1	0	0	0	0
exon_TcIL3000_0_00680-1	0	0	3.10188	0
exon_TcIL3000_0_00690-1	0	0	0	0
exon_TcIL3000_0_00700-1	0	0	0	0
exon_TcIL3000_0_00710-1	0	0	3.10188	0
exon_TcIL3000_0_00720-1	0	0	0	0
exon_TcIL3000_0_00730-1	0	0	0	0
exon_TcIL3000_0_00740-1	0	0	0	0
exon_TcIL3000_0_00750-1	0	0	0	0
exon_TcIL3000_0_00760-1	0	0	0	0
exon_TcIL3000_0_00770-1	0	0	0	0
exon_TcIL3000_0_00780-1	0	0	0	0
exon_TcIL3000_0_00790-1	0	0	21.7132	0
exon_TcIL3000_0_00800-1	0	0	3.10188	0
exon_TcIL3000_0_00810-1	0	0	0	0
exon_TcIL3000_0_00820-1	0	0	0	0
exon_TcIL3000_0_00830-1	0	0	0	0
exon_TcIL3000_0_00840-1	0	0	0	0
exon_TcIL3000_0_00850-1	0	0	0	0
exon_TcIL3000_0_00860-1	0	0	0	0
exon_TcIL3000_0_00870-1	0	0	0	0
exon_TcIL3000_0_00880-1	0	0	0	0
exon_TcIL3000_0_00890-1	0	0	0	0
exon_TcIL3000_0_00900-1	0	0	0	0
exon_TcIL3000_0_00910-1	0	0	0	0
exon_TcIL3000_0_00920-1	0	0	0	0
exon_TcIL3000_0_00930-1	0	0	0	0
exon_TcIL3000_0_00940-1	0	0	0	0
exon_TcIL3000_0_00950-1	0	0	0	0
exon_TcIL3000_0_00960-1	0	0	0	0
exon_TcIL3000_0_00970-1	0	0	0	0
exon_TcIL3000_0_00980-1	0	0	0	0
exon_TcIL3000_0_00990-1	0	0	0	0
exon_TcIL3000_0_01000-1	0	0	6.20376	0
exon_TcIL3000_0_01010-1	0	0	3.10188	0
exon_TcIL3000_0_01020-1	0	0	0	0
exon_TcIL3000_0_01030-1	0	0	3.10188	0
exon_TcIL3000_0_01040-1	0	0	0	0
exon_TcIL3000_0_01050-1	0	0	0	0
exon_TcIL3000_0_01060-1	0	0	0	0
exon_TcIL3000_0_01070-1	0	0	0	0
exon_TcIL3000_0_01080-1	0	0	3.10188	0
exon_TcIL3000_0_01090-1	0	0	0	0
exon_TcIL3000_0_01100-1	0	0	3.10188	0
exon_TcIL3000_0_01110-1	0	0	3.10188	0
exon_TcIL3000_0_01120-1	0	0	0	0
exon_TcIL3000_0_01130-1	0	0	3.10188	0
exon_TcIL3000_0_01140-1	0	0	15.5094	0
exon_TcIL3000_0_01150-1	0	0	0	0
exon_TcIL3000_0_01160-1	0	0	0	0
exon_TcIL3000_0_01170-1	0	0	12.4075	0
exon_TcIL3000_0_01180-1	0	0	34.1207	0
exon_TcIL3000_0_01190-1	0	0	0	0
exon_TcIL3000_0_01200-1	0	0	0	0
exon_TcIL3000_0_01210-1	0	0	0	0
exon_TcIL3000_0_01220-1	0	0	0	0
exon_TcIL3000_0_01240-1	0	0	27.9169	0
exon_TcIL3000_0_01250-1	0	0	0	0
exon_TcIL3000_0_01260-1	0	0	0	0
exon_TcIL3000_0_01270-1	0	0	0	0
exon_TcIL3000_0_01280-1	0	0	3.10188	0
exon_TcIL3000_0_01290-1	0	0	3.10188	0
exon_TcIL3000_0_01300-1	0	0	0	0
exon_TcIL3000_0_01310-1	0	0	0	0
exon_TcIL3000_0_01320-1	0	0	6.20376	0
exon_TcIL3000_0_01330-1	0	0	68.2414	0
exon_TcIL3000_0_01340-1	0	0	49.6301	0
exon_TcIL3000_0_01350-1	0	0	21.7132	0
exon_TcIL3000_0_01360-1	0	0	0	0
exon_TcIL3000_0_01370-1	0	0	0	0
exon_TcIL3000_0_01380-1	0	0	24.8151	0
exon_TcIL3000_0_01390-1	0	0	12.4075	0
exon_TcIL3000_0_01400-1	0	0	6.20376	0
exon_TcIL3000_0_01410-1	0	0	0	0
exon_TcIL3000_0_01420-1	0	0	0	0
exon_TcIL3000_0_01430-1	0	0	3.10188	0
exon_TcIL3000_0_01450-1	0	0	0	0
exon_TcIL3000_0_01460-1	0	0	0	0
exon_TcIL3000_0_01465-1	0	0	3.10188	0
exon_TcIL3000_0_01470-1	0	0	0	0
exon_TcIL3000_0_01480-1	0	0	0	0
exon_TcIL3000_0_01490-1	0	0	0	0
exon_TcIL3000_0_01500-1	0	0	0	0
exon_TcIL3000_0_01510-1	0	0	3.10188	0
exon_TcIL3000_0_01510-2	0	0	0	0
exon_TcIL3000_0_01520-1	0	0	0	0
exon_TcIL3000_0_01530-1	0	0	0	0
exon_TcIL3000_0_01540-1	0	0	0	0
exon_TcIL3000_0_01550-1	0	0	0	0
exon_TcIL3000_0_01560-1	0	0	0	0
exon_TcIL3000_0_01570-1	0	0	0	0
exon_TcIL3000_0_01580-1	0	0	0	0
exon_TcIL3000_0_01580-2	0	0	0	0
exon_TcIL3000_0_01580-3	0	0	0	0
exon_TcIL3000_0_01590-1	0	0	0	0
exon_TcIL3000_0_01600-1	0	0	0	0
exon_TcIL3000_0_01610-1	0	0	0	0
exon_TcIL3000_0_01620-1	0	0	0	0
exon_TcIL3000_0_01630-1	0	0	0	0
exon_TcIL3000_0_01640-1	0	0	15.5094	0
exon_TcIL3000_0_01650-1	0	0	0	0
exon_TcIL3000_0_01660-1	0	0	0	0
exon_TcIL3000_0_01670-1	0	0	46.5282	0
exon_TcIL3000_0_01680-1	0	0	12.4075	0
exon_TcIL3000_0_01690-1	0	0	0	0
exon_TcIL3000_0_01700-1	0	0	0	0
exon_TcIL3000_0_01710-1	0	0	3.10188	0
exon_TcIL3000_0_01720-1	0	0	0	0
exon_TcIL3000_0_01720-2	0	0	0	0
exon_TcIL3000_0_01730-1	0	0	9.30564	0
exon_TcIL3000_0_01740-1	0	0	9.30564	0
exon_TcIL3000_0_01750-1	0	0	9.30564	0
exon_TcIL3000_0_01760-1	0	0	0	0
exon_TcIL3000_0_01770-1	0	0	12.4075	0
exon_TcIL3000_0_01780-1	0	0	0	0
exon_TcIL3000_0_01790-1	0	0	3.10188	0
exon_TcIL3000_0_01800-1	0	0	0	0
exon_TcIL3000_0_01810-1	0	0	9.30564	0
exon_TcIL3000_0_01820-1	0	0	6.20376	0
exon_TcIL3000_0_01830-1	0	0	3.10188	0
exon_TcIL3000_0_01840-1	0	0	3.10188	0
exon_TcIL3000_0_01850-1	0	0	3.10188	0
exon_TcIL3000_0_01860-1	0	0	12.4075	0
exon_TcIL3000_0_01870-1	0	0	0	0
exon_TcIL3000_0_01870-2	0	0	0	0
exon_TcIL3000_0_01870-3	0	0	0	0
exon_TcIL3000_0_01880-1	0	0	0	0
exon_TcIL3000_0_01890-1	0	0	9.30564	0
exon_TcIL3000_0_01900-1	0	0	0	0
exon_TcIL3000_0_01920-1	0	0	0	0
exon_TcIL3000_0_01930-1	0	0	3.10188	0
exon_TcIL3000_0_01940-1	0	0	0	0
exon_TcIL3000_0_01950-1	0	0	0	0
exon_TcIL3000_0_01960-1	0	0	3.10188	0
exon_TcIL3000_0_01970-1	0	0	21.7132	0
exon_TcIL3000_0_01980-1	0	0	0	0
exon_TcIL3000_0_01990-1	0	0	0	0
exon_TcIL3000_0_02000-1	0	0	0	0
exon_TcIL3000_0_02010-1	0	0	0	0
exon_TcIL3000_0_02020-1	0	0	0	0
exon_TcIL3000_0_02030-1	0	0	0	0
exon_TcIL3000_0_02040-1	0	0	0	0
exon_TcIL3000_0_02050-1	0	0	0	0
exon_TcIL3000_0_02060-1	0	0	6.20376	0
exon_TcIL3000_0_02070-1	0	0	0	0
exon_TcIL3000_0_02080-1	0	0	0	0
exon_TcIL3000_0_02090-1	0	0	0	0
exon_TcIL3000_0_02100-1	0	0	0	0
exon_TcIL3000_0_02110-1	0	0	0	0
exon_TcIL3000_0_02120-1	0	0	0	0
exon_TcIL3000_0_02130-1	0	0	0	0
exon_TcIL3000_0_02140-1	0	0	0	0
exon_TcIL3000_0_02150-1	0	0	3.10188	0
exon_TcIL3000_0_02155-1	0	0	0	0
exon_TcIL3000_0_02155-2	0	0	3.10188	0
exon_TcIL3000_0_02160-1	0	0	18.6113	0
exon_TcIL3000_0_02170-1	0	0	0	0
exon_TcIL3000_0_02180-1	0	0	3.10188	0
exon_TcIL3000_0_02190-1	0	0	0	0
exon_TcIL3000_0_02200-1	0	0	0	0
exon_TcIL3000_0_02210-1	0	0	0	0
exon_TcIL3000_0_02220-1	0	0	0	0
exon_TcIL3000_0_02230-1	0	0	0	0
exon_TcIL3000_0_02240-1	0	0	0	0
exon_TcIL3000_0_02250-1	0	0	0	0
exon_TcIL3000_0_02260-1	0	0	0	0
exon_TcIL3000_0_02270-1	0	0	0	0
exon_TcIL3000_0_02280-1	0	0	0	0
exon_TcIL3000_0_02290-1	0	0	0	0
exon_TcIL3000_0_02300-1	0	0	0	0
exon_TcIL3000_0_02310-1	0	0	0	0
exon_TcIL3000_0_02320-1	0	0	0	0
exon_TcIL3000_0_02330-1	0	0	0	0
exon_TcIL3000_0_02340-1	0	0	43.4263	0
exon_TcIL3000_0_02350-1	0	0	18.6113	0
exon_TcIL3000_0_02360-1	0	0	37.2226	0
exon_TcIL3000_0_02370-1	0	0	15.5094	0
exon_TcIL3000_0_02380-1	0	0	0	0
exon_TcIL3000_0_02390-1	0	0	0	0
exon_TcIL3000_0_02400-1	0	0	0	0
exon_TcIL3000_0_02410-1	0	0	0	0
exon_TcIL3000_0_02420-1	0	0	3.10188	0
exon_TcIL3000_0_02430-1	0	0	0	0
exon_TcIL3000_0_02440-1	0	0	0	0
exon_TcIL3000_0_02450-1	0	0	15.5094	0
exon_TcIL3000_0_02460-1	0	0	0	0
exon_TcIL3000_0_02470-1	0	0	37.2226	0
exon_TcIL3000_0_02480-1	0	0	0	0
exon_TcIL3000_0_02490-1	0	0	0	0
exon_TcIL3000_0_02500-1	0	0	0	0
exon_TcIL3000_0_02510-1	0	0	6.20376	0
exon_TcIL3000_0_02520-1	0	0	0	0
exon_TcIL3000_0_02520-2	0	0	3.10188	0
exon_TcIL3000_0_02520-3	0	0	3.10188	0
exon_TcIL3000_0_02520-4	0	0	0	0
exon_TcIL3000_0_02530-1	0	0	0	0
exon_TcIL3000_0_02530a-1	0	0	0	0
exon_TcIL3000_0_02540-1	0	0	0	0
exon_TcIL3000_0_02550-1	0	0	0	0
exon_TcIL3000_0_02560-1	0	0	18.6113	0
exon_TcIL3000_0_02570-1	0	0	0	0
exon_TcIL3000_0_02580-1	0	0	0	0
exon_TcIL3000_0_02590-1	0	0	0	0
exon_TcIL3000_0_02600-1	0	0	0	0
exon_TcIL3000_0_02610-1	0	0	0	0
exon_TcIL3000_0_02620-1	0	0	0	0
exon_TcIL3000_0_02630-1	0	0	0	0
exon_TcIL3000_0_02640-1	0	0	0	0
exon_TcIL3000_0_02650-1	0	0	0	0
exon_TcIL3000_0_02660-1	0	0	6.20376	0
exon_TcIL3000_0_02670-1	0	0	6.20376	0
exon_TcIL3000_0_02680-1	0	0	0	0
exon_TcIL3000_0_02690-1	0	0	0	0
exon_TcIL3000_0_02700-1	0	0	0	0
exon_TcIL3000_0_02710-1	0	0	0	0
exon_TcIL3000_0_02720-1	0	0	0	0
exon_TcIL3000_0_02730-1	0	0	0	0
exon_TcIL3000_0_02740-1	0	0	0	0
exon_TcIL3000_0_02750-1	0	0	0	0
exon_TcIL3000_0_02760-1	0	0	0	0
exon_TcIL3000_0_02770-1	0	0	0	0
exon_TcIL3000_0_02780-1	0	0	0	0
exon_TcIL3000_0_02790-1	0	0	0	0
exon_TcIL3000_0_02800-1	0	0	0	0
exon_TcIL3000_0_02810-1	0	0	6.20376	0
exon_TcIL3000_0_02820-1	0	0	3.10188	0
exon_TcIL3000_0_02830-1	0	0	3.10188	0
exon_TcIL3000_0_02840-1	0	0	0	0
exon_TcIL3000_0_02850-1	0	0	0	0
exon_TcIL3000_0_02860-1	0	0	3.10188	0
exon_TcIL3000_0_02870-1	0	0	0	0
exon_TcIL3000_0_02880-1	0	0	0	0
exon_TcIL3000_0_02890-1	0	0	0	0
exon_TcIL3000_0_02900-1	0	0	0	0
exon_TcIL3000_0_02910-1	0	0	0	0
exon_TcIL3000_0_02920-1	0	0	0	0
exon_TcIL3000_0_02930-1	0	0	0	0
exon_TcIL3000_0_02940-1	0	0	0	0
exon_TcIL3000_0_02950-1	0	0	0	0
exon_TcIL3000_0_02960-1	0	0	0	0
exon_TcIL3000_0_02970-1	0	0	0	0
exon_TcIL3000_0_02980-1	0	0	0	0
exon_TcIL3000_0_02990-1	0	0	0	0
exon_TcIL3000_0_03000-1	0	0	0	0
exon_TcIL3000_0_03010-1	0	0	0	0
exon_TcIL3000_0_03020-1	0	0	3.10188	0
exon_TcIL3000_0_03030-1	0	0	3.10188	0
exon_TcIL3000_0_03040-1	0	0	3.10188	0
exon_TcIL3000_0_03050-1	0	0	0	0
exon_TcIL3000_0_03060-1	0	0	27.9169	0
exon_TcIL3000_0_03070-1	0	0	62.0376	0
exon_TcIL3000_0_03080-1	0	0	173.705	0
exon_TcIL3000_0_03100-1	0	0	12.4075	0
exon_TcIL3000_0_03110-1	0	0	0	0
exon_TcIL3000_0_03120-1	0	0	0	0
exon_TcIL3000_0_03130-1	0	0	0	0
exon_TcIL3000_0_03140-1	0	0	6.20376	0
exon_TcIL3000_0_03150-1	0	0	0	0
exon_TcIL3000_0_03160-1	0	0	0	0
exon_TcIL3000_0_03170-1	0	0	0	0
exon_TcIL3000_0_03180-1	0	0	0	0
exon_TcIL3000_0_03190-1	0	0	0	0
exon_TcIL3000_0_03200-1	0	0	18.6113	0
exon_TcIL3000_0_03200-2	0	0	0	0
exon_TcIL3000_0_03210-1	0	0	0	0
exon_TcIL3000_0_03220-1	0	0	0	0
exon_TcIL3000_0_03230-1	0	0	0	0
exon_TcIL3000_0_03240-1	0	0	0	0
exon_TcIL3000_0_03250-1	0	0	0	0
exon_TcIL3000_0_03260-1	0	0	0	0
exon_TcIL3000_0_03270-1	0	0	0	0
exon_TcIL3000_0_03280-1	0	0	0	0
exon_TcIL3000_0_03290-2	0	0	9.30564	0
exon_TcIL3000_0_03300-1	0	0	0	0
exon_TcIL3000_0_03310-1	0	0	0	0
exon_TcIL3000_0_03320-1	0	0	0	0
exon_TcIL3000_0_03330-1	0	0	0	0
exon_TcIL3000_0_03340-1	0	0	0	0
exon_TcIL3000_0_03350-1	0	0	0	0
exon_TcIL3000_0_03360-1	0	0	0	0
exon_TcIL3000_0_03370-1	0	0	0	0
exon_TcIL3000_0_03380-1	0	0	0	0
exon_TcIL3000_0_03410-1	0	0	6.20376	0
exon_TcIL3000_0_03420-1	0	0	0	0
exon_TcIL3000_0_03430-1	0	0	0	0
exon_TcIL3000_0_03440-1	0	0	0	0
exon_TcIL3000_0_03450-1	0	0	0	0
exon_TcIL3000_0_03460-1	0	0	0	0
exon_TcIL3000_0_03470-1	0	0	6.20376	0
exon_TcIL3000_0_03480-1	0	0	0	0
exon_TcIL3000_0_03490-1	0	0	0	0
exon_TcIL3000_0_03500-1	0	0	0	0
exon_TcIL3000_0_03510-1	0	0	0	0
exon_TcIL3000_0_03520-1	0	0	0	0
exon_TcIL3000_0_03530-1	0	0	0	0
exon_TcIL3000_0_03540-1	0	0	0	0
exon_TcIL3000_0_03550-1	0	0	0	0
exon_TcIL3000_0_03560-1	0	0	21.7132	0
exon_TcIL3000_0_03570-1	0	0	0	0
exon_TcIL3000_0_03580-1	0	0	0	0
exon_TcIL3000_0_03590-1	0	0	0	0
exon_TcIL3000_0_03600-1	0	0	93.0564	0
exon_TcIL3000_0_03610-1	0	0	0	0
exon_TcIL3000_0_03620-1	0	0	0	0
exon_TcIL3000_0_03630-1	0	0	0	0
exon_TcIL3000_0_03640-1	0	0	3.10188	0
exon_TcIL3000_0_03645-1	0	0	0	0
exon_TcIL3000_0_03650-1	0	0	0	0
exon_TcIL3000_0_03660-1	0	0	0	0
exon_TcIL3000_0_03670-1	0	0	0	0
exon_TcIL3000_0_03680-1	0	0	3.10188	0
exon_TcIL3000_0_03690-1	0	0	0	0
exon_TcIL3000_0_03695-1	0	0	0	0
exon_TcIL3000_0_03695-2	0	0	0	0
exon_TcIL3000_0_03700-1	0	0	0	0
exon_TcIL3000_0_03710-1	0	0	0	0
exon_TcIL3000_0_03720-1	0	0	0	0
exon_TcIL3000_0_03730-1	0	0	0	0
exon_TcIL3000_0_03740-1	0	0	0	0
exon_TcIL3000_0_03750-1	0	0	15.5094	0
exon_TcIL3000_0_03760-1	0	0	12.4075	0
exon_TcIL3000_0_03770-1	0	0	0	0
exon_TcIL3000_0_03780-1	0	0	0	0
exon_TcIL3000_0_03790-1	0	0	6.20376	0
exon_TcIL3000_0_03800-1	0	0	9.30564	0
exon_TcIL3000_0_03810-1	0	0	9.30564	0
exon_TcIL3000_0_03820-1	0	0	0	0
exon_TcIL3000_0_03830-1	0	0	3.10188	0
exon_TcIL3000_0_03840-1	0	0	9.30564	0
exon_TcIL3000_0_03850-1	0	0	49.6301	0
exon_TcIL3000_0_03860-1	0	0	0	0
exon_TcIL3000_0_03870-1	0	0	9.30564	0
exon_TcIL3000_0_03880-1	0	0	0	0
exon_TcIL3000_0_03890-1	0	0	0	0
exon_TcIL3000_0_03900-1	0	0	0	0
exon_TcIL3000_0_03910-1	0	0	12.4075	0
exon_TcIL3000_0_03920-1	0	0	12.4075	0
exon_TcIL3000_0_03930-1	0	0	0	0
exon_TcIL3000_0_03940-1	0	54.8546	3.10188	0
exon_TcIL3000_0_03950-1	0	0	0	0
exon_TcIL3000_0_03960-1	0	0	0	0
exon_TcIL3000_0_03970-1	0	0	0	0
exon_TcIL3000_0_03980-1	0	0	0	0
exon_TcIL3000_0_03990-1	0	0	0	0
exon_TcIL3000_0_04000-1	0	0	0	0
exon_TcIL3000_0_04020-1	0	0	0	0
exon_TcIL3000_0_04030-1	0	0	0	0
exon_TcIL3000_0_04040-1	0	0	0	0
exon_TcIL3000_0_04050-1	0	0	0	0
exon_TcIL3000_0_04060-1	0	0	0	0
exon_TcIL3000_0_04070-1	0	0	0	0
exon_TcIL3000_0_04080-1	0	0	0	0
exon_TcIL3000_0_04090-1	0	0	0	0
exon_TcIL3000_0_04100-1	0	0	0	0
exon_TcIL3000_0_04110-1	0	0	0	0
exon_TcIL3000_0_04120-1	0	0	0	0
exon_TcIL3000_0_04130-1	0	0	0	0
exon_TcIL3000_0_04140-1	0	0	0	0
exon_TcIL3000_0_04150-1	0	0	0	0
exon_TcIL3000_0_04160-1	0	0	0	0
exon_TcIL3000_0_04170-1	0	0	0	0
exon_TcIL3000_0_04180-1	0	0	0	0
exon_TcIL3000_0_04190-1	0	0	0	0
exon_TcIL3000_0_04200-1	0	0	0	0
exon_TcIL3000_0_04210-1	0	0	0	0
exon_TcIL3000_0_04220-1	0	0	0	0
exon_TcIL3000_0_04230-1	0	0	0	0
exon_TcIL3000_0_04240-1	0	0	0	0
exon_TcIL3000_0_04260-1	0	0	9.30564	0
exon_TcIL3000_0_04270-1	0	0	9.30564	0
exon_TcIL3000_0_04280-1	0	0	0	0
exon_TcIL3000_0_04290-1	0	0	0	0
exon_TcIL3000_0_04300-1	0	0	3.10188	0
exon_TcIL3000_0_04310-1	0	0	0	0
exon_TcIL3000_0_04320-1	0	0	0	0
exon_TcIL3000_0_04330-1	0	0	0	0
exon_TcIL3000_0_04340-1	0	0	0	0
exon_TcIL3000_0_04350-1	0	0	297.781	0
exon_TcIL3000_0_04360-1	0	0	6.20376	0
exon_TcIL3000_0_04370-1	0	0	12.4075	0
exon_TcIL3000_0_04380-1	0	0	0	0
exon_TcIL3000_0_04390-1	0	0	0	0
exon_TcIL3000_0_04400-1	0	0	0	0
exon_TcIL3000_0_04410-1	0	0	0	0
exon_TcIL3000_0_04420-1	0	0	0	0
exon_TcIL3000_0_04430-1	0	0	0	0
exon_TcIL3000_0_04440-1	0	0	0	0
exon_TcIL3000_0_04450-1	0	0	9.30564	0
exon_TcIL3000_0_04460-1	0	0	3.10188	0
exon_TcIL3000_0_04470-1	0	0	0	0
exon_TcIL3000_0_04480-1	0	0	0	0
exon_TcIL3000_0_04490-1	0	0	3.10188	0
exon_TcIL3000_0_04500-1	0	0	3.10188	0
exon_TcIL3000_0_04510-1	0	0	31.0188	0
exon_TcIL3000_0_04520-1	0	0	0	0
exon_TcIL3000_0_04530-1	0	0	0	0
exon_TcIL3000_0_04540-1	0	0	0	0
exon_TcIL3000_0_04550-1	0	0	0	0
exon_TcIL3000_0_04560-1	0	0	0	0
exon_TcIL3000_0_04570-1	0	0	0	0
exon_TcIL3000_0_04580-1	0	0	0	0
exon_TcIL3000_0_04590-1	0	0	0	0
exon_TcIL3000_0_04600-1	0	0	3.10188	0
exon_TcIL3000_0_04610-1	0	0	0	0
exon_TcIL3000_0_04620-1	0	0	3.10188	0
exon_TcIL3000_0_04630-1	0	0	0	0
exon_TcIL3000_0_04640-1	0	0	0	0
exon_TcIL3000_0_04650-1	0	0	0	0
exon_TcIL3000_0_04660-1	0	0	0	0
exon_TcIL3000_0_04670-1	0	0	0	0
exon_TcIL3000_0_04680-1	0	0	0	0
exon_TcIL3000_0_04690-1	0	0	0	0
exon_TcIL3000_0_04700-1	0	0	0	0
exon_TcIL3000_0_04710-1	0	0	0	0
exon_TcIL3000_0_04720-1	0	0	0	0
exon_TcIL3000_0_04730-1	0	0	0	0
exon_TcIL3000_0_04740-1	0	0	0	0
exon_TcIL3000_0_04750-1	0	0	0	0
exon_TcIL3000_0_04760-1	0	0	0	0
exon_TcIL3000_0_04770-1	0	0	0	0
exon_TcIL3000_0_04780-1	0	0	0	0
exon_TcIL3000_0_04790-1	0	0	0	0
exon_TcIL3000_0_04800-1	0	0	9.30564	0
exon_TcIL3000_0_04810-1	0	0	3.10188	0
exon_TcIL3000_0_04820-1	0	0	0	0
exon_TcIL3000_0_04830-1	0	0	0	0
exon_TcIL3000_0_04840-1	0	0	0	0
exon_TcIL3000_0_04850-1	0	0	0	0
exon_TcIL3000_0_04860-1	0	0	0	0
exon_TcIL3000_0_04870-1	0	0	0	0
exon_TcIL3000_0_04880-1	0	0	0	0
exon_TcIL3000_0_04890-1	0	0	0	0
exon_TcIL3000_0_04900-1	0	0	0	0
exon_TcIL3000_0_04910-1	0	0	3.10188	0
exon_TcIL3000_0_04920-1	0	0	0	0
exon_TcIL3000_0_04930-1	0	0	0	0
exon_TcIL3000_0_04940-1	0	0	0	0
exon_TcIL3000_0_04950-1	0	0	0	0
exon_TcIL3000_0_04960-1	0	0	0	0
exon_TcIL3000_0_04970-1	0	0	0	0
exon_TcIL3000_0_04980-1	0	0	3.10188	0
exon_TcIL3000_0_04990-1	0	0	0	0
exon_TcIL3000_0_05000-1	0	0	0	0
exon_TcIL3000_0_05010-1	0	0	0	0
exon_TcIL3000_0_05020-1	0	0	6.20376	0
exon_TcIL3000_0_05030-1	0	0	0	0
exon_TcIL3000_0_05040-1	0	0	0	0
exon_TcIL3000_0_05060-1	0	0	0	0
exon_TcIL3000_0_05070-1	0	0	0	0
exon_TcIL3000_0_05080-1	0	0	0	0
exon_TcIL3000_0_05090-1	0	0	0	0
exon_TcIL3000_0_05100-1	0	0	0	0
exon_TcIL3000_0_05110-1	0	0	0	0
exon_TcIL3000_0_05120-1	0	0	0	0
exon_TcIL3000_0_05130-1	0	0	0	0
exon_TcIL3000_0_05140-1	0	0	6.20376	0
exon_TcIL3000_0_05150-1	0	0	0	0
exon_TcIL3000_0_05160-1	0	0	0	0
exon_TcIL3000_0_05160-2	0	0	0	0
exon_TcIL3000_0_05170-1	0	0	0	0
exon_TcIL3000_0_05180-1	0	0	0	0
exon_TcIL3000_0_05190-1	0	0	3.10188	0
exon_TcIL3000_0_05200-1	0	0	0	0
exon_TcIL3000_0_05210-1	0	0	6.20376	0
exon_TcIL3000_0_05220-1	0	0	0	0
exon_TcIL3000_0_05230-1	0	0	0	0
exon_TcIL3000_0_05240-1	0	0	3.10188	0
exon_TcIL3000_0_05250-1	0	0	0	0
exon_TcIL3000_0_05260-1	0	0	0	0
exon_TcIL3000_0_05270-1	0	0	3.10188	0
exon_TcIL3000_0_05280-1	0	0	0	0
exon_TcIL3000_0_05290-1	0	0	0	0
exon_TcIL3000_0_05300-1	0	0	0	0
exon_TcIL3000_0_05310-1	0	0	0	0
exon_TcIL3000_0_05320-1	0	0	0	0
exon_TcIL3000_0_05330-1	0	0	0	0
exon_TcIL3000_0_05340-1	0	0	0	0
exon_TcIL3000_0_05350-1	0	0	0	0
exon_TcIL3000_0_05360-1	0	0	0	0
exon_TcIL3000_0_05370-1	0	0	0	0
exon_TcIL3000_0_05380-1	0	0	0	0
exon_TcIL3000_0_05390-1	0	0	0	0
exon_TcIL3000_0_05400-1	0	0	6.20376	0
exon_TcIL3000_0_05405-1	0	0	0	0
exon_TcIL3000_0_05410-1	0	0	0	0
exon_TcIL3000_0_05420-1	0	0	0	0
exon_TcIL3000_0_05430-1	0	0	3.10188	0
exon_TcIL3000_0_05440-1	0	0	43.4263	0
exon_TcIL3000_0_05450-1	0	0	0	0
exon_TcIL3000_0_05460-1	0	0	3.10188	0
exon_TcIL3000_0_05470-1	0	0	15.5094	0
exon_TcIL3000_0_05480-1	0	0	0	0
exon_TcIL3000_0_05490-1	0	0	0	0
exon_TcIL3000_0_05500-1	0	0	0	0
exon_TcIL3000_0_05510-1	0	0	0	0
exon_TcIL3000_0_05520-1	0	0	0	0
exon_TcIL3000_0_05530-1	0	0	0	0
exon_TcIL3000_0_05540-1	0	0	0	0
exon_TcIL3000_0_05550-1	0	0	0	0
exon_TcIL3000_0_05560-1	0	0	139.585	0
exon_TcIL3000_0_05570-1	0	0	0	0
exon_TcIL3000_0_05580-1	0	0	3.10188	0
exon_TcIL3000_0_05590-1	0	0	3.10188	0
exon_TcIL3000_0_05600-1	0	0	0	0
exon_TcIL3000_0_05610-1	0	0	0	0
exon_TcIL3000_0_05620-1	0	0	0	0
exon_TcIL3000_0_05630-1	0	0	0	0
exon_TcIL3000_0_05640-1	0	0	0	0
exon_TcIL3000_0_05650-1	0	0	0	0
exon_TcIL3000_0_05660-1	0	0	0	0
exon_TcIL3000_0_05670-1	0	0	0	0
exon_TcIL3000_0_05680-1	0	0	0	0
exon_TcIL3000_0_05690-1	0	0	0	0
exon_TcIL3000_0_05700-1	0	0	0	0
exon_TcIL3000_0_05710-1	0	0	0	0
exon_TcIL3000_0_05720-1	0	0	0	0
exon_TcIL3000_0_05730-1	0	0	0	0
exon_TcIL3000_0_05740-1	0	0	3.10188	0
exon_TcIL3000_0_05750-1	0	0	0	0
exon_TcIL3000_0_05760-1	0	0	0	0
exon_TcIL3000_0_05770-1	0	0	0	0
exon_TcIL3000_0_05780-1	0	0	0	0
exon_TcIL3000_0_05790-1	0	0	0	0
exon_TcIL3000_0_05800-1	0	0	0	0
exon_TcIL3000_0_05810-1	0	0	0	0
exon_TcIL3000_0_05820-1	0	0	0	0
exon_TcIL3000_0_05830-1	0	0	0	0
exon_TcIL3000_0_05840-1	0	0	0	0
exon_TcIL3000_0_05850-1	0	0	0	0
exon_TcIL3000_0_05860-1	0	0	0	0
exon_TcIL3000_0_05870-1	0	0	0	0
exon_TcIL3000_0_05880-1	0	0	387.735	0
exon_TcIL3000_0_05890-1	0	0	0	0
exon_TcIL3000_0_05900-1	0	0	0	0
exon_TcIL3000_0_05910-1	0	0	0	0
exon_TcIL3000_0_05920-1	0	0	0	0
exon_TcIL3000_0_05930-1	0	0	3.10188	0
exon_TcIL3000_0_05940-1	0	0	6.20376	0
exon_TcIL3000_0_05950-1	0	0	3.10188	0
exon_TcIL3000_0_05960-1	0	0	0	0
exon_TcIL3000_0_05970-1	0	0	3.10188	0
exon_TcIL3000_0_05980-1	0	0	0	0
exon_TcIL3000_0_05990-1	0	0	0	0
exon_TcIL3000_0_06000-1	0	0	0	0
exon_TcIL3000_0_06010-1	0	0	0	0
exon_TcIL3000_0_06020-1	0	0	0	0
exon_TcIL3000_0_06030-1	0	0	12.4075	0
exon_TcIL3000_0_06040-1	0	0	9.30564	0
exon_TcIL3000_0_06050-1	0	0	0	0
exon_TcIL3000_0_06060-1	0	0	12.4075	0
exon_TcIL3000_0_06070-1	0	0	0	0
exon_TcIL3000_0_06080-1	0	0	0	0
exon_TcIL3000_0_06090-1	0	0	0	0
exon_TcIL3000_0_06100-1	0	0	12.4075	0
exon_TcIL3000_0_06110-1	0	0	0	0
exon_TcIL3000_0_06120-1	0	0	3.10188	0
exon_TcIL3000_0_06130-1	0	0	6.20376	0
exon_TcIL3000_0_06140-1	0	0	0	0
exon_TcIL3000_0_06150-1	0	0	0	0
exon_TcIL3000_0_06160-1	0	0	0	0
exon_TcIL3000_0_06170-1	0	0	0	0
exon_TcIL3000_0_06180-1	0	0	0	0
exon_TcIL3000_0_06190-1	0	0	0	0
exon_TcIL3000_0_06200-1	0	0	0	0
exon_TcIL3000_0_06210-1	0	0	0	0
exon_TcIL3000_0_06220-1	0	0	0	0
exon_TcIL3000_0_06230-1	0	0	0	0
exon_TcIL3000_0_06240-1	0	0	0	0
exon_TcIL3000_0_06250-1	0	0	0	0
exon_TcIL3000_0_06260-1	0	0	0	0
exon_TcIL3000_0_06260-2	0	0	0	0
exon_TcIL3000_0_06270-1	0	0	0	0
exon_TcIL3000_0_06280-1	0	0	0	0
exon_TcIL3000_0_06290-1	0	0	0	0
exon_TcIL3000_0_06300-1	0	0	0	0
exon_TcIL3000_0_06310-1	0	0	0	0
exon_TcIL3000_0_06320-1	0	0	0	0
exon_TcIL3000_0_06330-1	0	0	0	0
exon_TcIL3000_0_06340-1	0	0	0	0
exon_TcIL3000_0_06350-1	0	0	0	0
exon_TcIL3000_0_06360-1	0	0	0	0
exon_TcIL3000_0_06370-1	0	0	0	0
exon_TcIL3000_0_06380-1	0	0	0	0
exon_TcIL3000_0_06390-1	0	0	0	0
exon_TcIL3000_0_06400-1	0	0	0	0
exon_TcIL3000_0_06410-1	0	0	40.3245	0
exon_TcIL3000_0_06420-1	0	0	31.0188	0
exon_TcIL3000_0_06430-1	0	0	0	0
exon_TcIL3000_0_06440-1	0	0	9.30564	0
exon_TcIL3000_0_06450-1	0	0	3.10188	0
exon_TcIL3000_0_06460-1	0	0	24.8151	1908.4
exon_TcIL3000_0_06470-1	0	0	0	0
exon_TcIL3000_0_06480-1	0	0	0	0
exon_TcIL3000_0_06490-1	0	0	0	0
exon_TcIL3000_0_06500-1	0	0	3.10188	0
exon_TcIL3000_0_06510-1	0	0	0	0
exon_TcIL3000_0_06520-1	0	0	3.10188	0
exon_TcIL3000_0_06530-1	0	0	0	0
exon_TcIL3000_0_06540-1	0	0	0	0
exon_TcIL3000_0_06550-1	0	0	0	0
exon_TcIL3000_0_06560-1	0	0	0	0
exon_TcIL3000_0_06570-1	0	0	0	0
exon_TcIL3000_0_06580-1	0	0	6.20376	0
exon_TcIL3000_0_06590-1	0	0	0	0
exon_TcIL3000_0_06600-1	0	0	0	0
exon_TcIL3000_0_06610-1	0	0	0	0
exon_TcIL3000_0_06620-1	0	0	0	0
exon_TcIL3000_0_06630-1	0	0	3.10188	0
exon_TcIL3000_0_06640-1	0	0	12.4075	0
exon_TcIL3000_0_06650-1	0	0	12.4075	0
exon_TcIL3000_0_06660-1	0	0	0	0
exon_TcIL3000_0_06670-1	0	0	3.10188	0
exon_TcIL3000_0_06680-1	0	0	3.10188	0
exon_TcIL3000_0_06690-1	0	0	6.20376	0
exon_TcIL3000_0_06700-1	0	0	0	0
exon_TcIL3000_0_06710-1	0	0	0	0
exon_TcIL3000_0_06720-1	0	0	3.10188	0
exon_TcIL3000_0_06730-1	0	0	24.8151	0
exon_TcIL3000_0_06740-1	0	0	6.20376	0
exon_TcIL3000_0_06750-1	0	0	0	0
exon_TcIL3000_0_06760-1	0	0	0	0
exon_TcIL3000_0_06770-1	0	0	0	0
exon_TcIL3000_0_06780-1	0	0	0	0
exon_TcIL3000_0_06790-1	0	0	0	0
exon_TcIL3000_0_06800-1	0	0	0	0
exon_TcIL3000_0_06800-2	0	0	0	0
exon_TcIL3000_0_06810-1	0	0	0	0
exon_TcIL3000_0_06820-1	0	0	9.30564	0
exon_TcIL3000_0_06830-1	0	0	6.20376	0
exon_TcIL3000_0_06840-1	0	0	0	0
exon_TcIL3000_0_06850-1	0	0	0	0
exon_TcIL3000_0_06860-1	0	0	3.10188	0
exon_TcIL3000_0_06870-1	0	0	9.30564	0
exon_TcIL3000_0_06880-1	0	0	0	0
exon_TcIL3000_0_06890-1	0	0	6.20376	0
exon_TcIL3000_0_06900-1	0	0	0	0
exon_TcIL3000_0_06910-1	0	0	3.10188	0
exon_TcIL3000_0_06915-1	0	0	0	0
exon_TcIL3000_0_06920-1	0	0	0	0
exon_TcIL3000_0_06920-2	0	0	6.20376	0
exon_TcIL3000_0_06930-1	0	0	0	0
exon_TcIL3000_0_06950-1	0	0	49.6301	0
exon_TcIL3000_0_06960-1	0	0	6.20376	0
exon_TcIL3000_0_06970-1	0	0	0	0
exon_TcIL3000_0_06980-1	0	0	0	0
exon_TcIL3000_0_06990-1	0	0	3.10188	0
exon_TcIL3000_0_07000-1	0	0	0	0
exon_TcIL3000_0_07010-1	0	0	62.0376	0
exon_TcIL3000_0_07020-1	0	0	6.20376	0
exon_TcIL3000_0_07030-1	0	0	0	0
exon_TcIL3000_0_07040-1	0	0	0	0
exon_TcIL3000_0_07050-1	0	0	15.5094	0
exon_TcIL3000_0_07060-1	0	0	15.5094	0
exon_TcIL3000_0_07080-1	0	0	0	0
exon_TcIL3000_0_07090-1	0	0	0	0
exon_TcIL3000_0_07100-1	0	0	0	0
exon_TcIL3000_0_07110-1	0	0	0	0
exon_TcIL3000_0_07120-1	0	0	0	0
exon_TcIL3000_0_07150-1	0	0	0	0
exon_TcIL3000_0_07160-1	0	0	0	0
exon_TcIL3000_0_07170-1	0	0	0	0
exon_TcIL3000_0_07180-1	0	0	0	0
exon_TcIL3000_0_07190-1	0	0	0	0
exon_TcIL3000_0_07200-1	0	0	0	0
exon_TcIL3000_0_07210-1	0	0	0	0
exon_TcIL3000_0_07220-1	0	0	9.30564	0
exon_TcIL3000_0_07230-1	0	0	0	0
exon_TcIL3000_0_07240-1	0	0	0	0
exon_TcIL3000_0_07250-1	0	0	3.10188	0
exon_TcIL3000_0_07260-1	0	0	0	0
exon_TcIL3000_0_07270-1	0	0	3.10188	0
exon_TcIL3000_0_07280-1	0	0	0	0
exon_TcIL3000_0_07290-1	0	0	0	0
exon_TcIL3000_0_07300-1	0	0	9.30564	0
exon_TcIL3000_0_07310-1	0	0	0	0
exon_TcIL3000_0_07320-1	0	0	0	0
exon_TcIL3000_0_07330-1	0	0	0	0
exon_TcIL3000_0_07340-1	0	0	0	0
exon_TcIL3000_0_07350-1	0	0	0	0
exon_TcIL3000_0_07360-1	0	0	0	0
exon_TcIL3000_0_07370-1	0	0	3.10188	0
exon_TcIL3000_0_07380-1	0	0	3.10188	0
exon_TcIL3000_0_07390-1	0	0	0	0
exon_TcIL3000_0_07400-1	0	0	0	0
exon_TcIL3000_0_07410-1	0	0	0	0
exon_TcIL3000_0_07420-1	0	0	0	0
exon_TcIL3000_0_07430-1	0	0	0	0
exon_TcIL3000_0_07440-1	0	0	0	0
exon_TcIL3000_0_07450-1	0	0	0	0
exon_TcIL3000_0_07460-1	0	0	0	0
exon_TcIL3000_0_07470-1	0	0	0	0
exon_TcIL3000_0_07480-1	0	0	0	0
exon_TcIL3000_0_07490-1	0	0	0	0
exon_TcIL3000_0_07500-1	0	0	0	0
exon_TcIL3000_0_07510-1	0	0	12.4075	0
exon_TcIL3000_0_07520-1	0	0	0	0
exon_TcIL3000_0_07530-1	0	0	0	0
exon_TcIL3000_0_07540-1	0	0	0	0
exon_TcIL3000_0_07550-1	0	0	0	0
exon_TcIL3000_0_07560-1	0	0	0	0
exon_TcIL3000_0_07570-1	0	0	0	0
exon_TcIL3000_0_07580-1	0	0	0	0
exon_TcIL3000_0_07590-1	0	0	0	0
exon_TcIL3000_0_07600-1	0	0	0	0
exon_TcIL3000_0_07610-1	0	0	0	0
exon_TcIL3000_0_07620-1	0	0	0	0
exon_TcIL3000_0_07630-1	0	0	0	0
exon_TcIL3000_0_07640-1	0	0	0	0
exon_TcIL3000_0_07650-1	0	0	0	0
exon_TcIL3000_0_07660-1	0	0	0	0
exon_TcIL3000_0_07670-1	0	0	0	0
exon_TcIL3000_0_07680-1	0	0	0	0
exon_TcIL3000_0_07690-1	0	0	0	0
exon_TcIL3000_0_07700-1	0	0	0	0
exon_TcIL3000_0_07710-1	0	0	3.10188	0
exon_TcIL3000_0_07720-1	0	0	0	0
exon_TcIL3000_0_07720-2	0	0	0	0
exon_TcIL3000_0_07740-1	0	0	0	0
exon_TcIL3000_0_07750-1	0	0	12.4075	0
exon_TcIL3000_0_07760-1	0	0	0	0
exon_TcIL3000_0_07770-1	0	0	0	0
exon_TcIL3000_0_07780-1	0	0	0	0
exon_TcIL3000_0_07790-1	0	0	0	0
exon_TcIL3000_0_07790-2	0	0	0	0
exon_TcIL3000_0_07810-1	0	0	3.10188	0
exon_TcIL3000_0_07820-1	0	0	0	0
exon_TcIL3000_0_07830-1	0	0	0	0
exon_TcIL3000_0_07840-1	0	0	0	0
exon_TcIL3000_0_07850-1	0	0	0	0
exon_TcIL3000_0_07860-1	0	0	0	0
exon_TcIL3000_0_07870-1	0	0	0	0
exon_TcIL3000_0_07880-1	0	0	0	0
exon_TcIL3000_0_07890-1	0	0	0	0
exon_TcIL3000_0_07900-1	0	0	6.20376	0
exon_TcIL3000_0_07910-1	0	0	3.10188	0
exon_TcIL3000_0_07920-1	0	54.8546	15.5094	0
exon_TcIL3000_0_07930-1	0	0	0	0
exon_TcIL3000_0_07940-1	0	0	3.10188	0
exon_TcIL3000_0_07950-1	0	0	0	0
exon_TcIL3000_0_07960-1	0	0	0	0
exon_TcIL3000_0_07970-1	0	0	0	0
exon_TcIL3000_0_07980-1	0	0	0	0
exon_TcIL3000_0_07990-1	0	0	0	0
exon_TcIL3000_0_08000-1	0	0	0	0
exon_TcIL3000_0_08010-1	0	0	0	0
exon_TcIL3000_0_08020-1	0	0	0	0
exon_TcIL3000_0_08030-1	0	0	0	0
exon_TcIL3000_0_08040-1	0	0	0	0
exon_TcIL3000_0_08050-1	0	0	0	0
exon_TcIL3000_0_08060-1	0	0	0	0
exon_TcIL3000_0_08070-1	0	0	0	0
exon_TcIL3000_0_08080-1	0	0	0	0
exon_TcIL3000_0_08090-1	0	0	0	0
exon_TcIL3000_0_08100-1	0	0	0	0
exon_TcIL3000_0_08110-1	0	0	0	0
exon_TcIL3000_0_08120-1	0	0	0	0
exon_TcIL3000_0_08130-1	0	0	9.30564	0
exon_TcIL3000_0_08140-1	0	0	34.1207	0
exon_TcIL3000_0_08150-1	0	0	0	0
exon_TcIL3000_0_08160-1	0	0	0	0
exon_TcIL3000_0_08170-1	0	0	0	0
exon_TcIL3000_0_08180-1	0	0	0	0
exon_TcIL3000_0_08190-1	0	0	0	0
exon_TcIL3000_0_08200-1	0	0	0	0
exon_TcIL3000_0_08210-1	0	0	0	0
exon_TcIL3000_0_08220-1	0	0	0	0
exon_TcIL3000_0_08230-1	0	0	0	0
exon_TcIL3000_0_08240-1	0	0	0	0
exon_TcIL3000_0_08250-1	0	0	0	0
exon_TcIL3000_0_08260-1	0	0	0	0
exon_TcIL3000_0_08270-1	0	0	3.10188	0
exon_TcIL3000_0_08280-1	0	0	0	0
exon_TcIL3000_0_08290-1	0	0	0	0
exon_TcIL3000_0_08300-1	0	0	0	0
exon_TcIL3000_0_08310-1	0	0	0	0
exon_TcIL3000_0_08320-1	0	0	3.10188	0
exon_TcIL3000_0_08330-1	0	0	0	0
exon_TcIL3000_0_08340-1	0	0	6.20376	0
exon_TcIL3000_0_08350-1	0	0	0	0
exon_TcIL3000_0_08360-1	0	0	0	0
exon_TcIL3000_0_08370-1	0	0	0	0
exon_TcIL3000_0_08380-1	0	0	0	0
exon_TcIL3000_0_08390-1	0	0	0	0
exon_TcIL3000_0_08400-1	0	0	0	0
exon_TcIL3000_0_08410-1	0	0	0	0
exon_TcIL3000_0_08420-1	0	0	0	0
exon_TcIL3000_0_08430-1	0	0	0	0
exon_TcIL3000_0_08440-1	0	0	0	0
exon_TcIL3000_0_08450-1	0	0	0	0
exon_TcIL3000_0_08460-1	0	0	0	0
exon_TcIL3000_0_08470-1	0	0	0	0
exon_TcIL3000_0_08480-1	0	0	0	0
exon_TcIL3000_0_08490-1	0	0	3.10188	0
exon_TcIL3000_0_08500-1	0	0	0	0
exon_TcIL3000_0_08510-1	0	0	0	0
exon_TcIL3000_0_08520-1	0	0	24.8151	0
exon_TcIL3000_0_08530-1	0	0	0	0
exon_TcIL3000_0_08540-1	0	0	0	0
exon_TcIL3000_0_08550-1	0	0	0	0
exon_TcIL3000_0_08560-1	0	0	68.2414	0
exon_TcIL3000_0_08570-1	0	0	0	0
exon_TcIL3000_0_08580-1	0	0	77.547	0
exon_TcIL3000_0_08590-1	0	0	0	0
exon_TcIL3000_0_08600-1	0	0	0	0
exon_TcIL3000_0_08610-1	0	0	18.6113	0
exon_TcIL3000_0_08620-1	0	0	6.20376	0
exon_TcIL3000_0_08630-1	0	0	0	0
exon_TcIL3000_0_08640-1	0	0	0	0
exon_TcIL3000_0_08650-1	0	0	0	0
exon_TcIL3000_0_08660-1	0	0	3.10188	0
exon_TcIL3000_0_08670-1	0	0	0	0
exon_TcIL3000_0_08680-1	0	0	0	0
exon_TcIL3000_0_08690-1	0	0	0	0
exon_TcIL3000_0_08700-1	0	0	0	0
exon_TcIL3000_0_08710-1	0	0	0	0
exon_TcIL3000_0_08720-1	0	0	0	0
exon_TcIL3000_0_08730-1	0	0	0	0
exon_TcIL3000_0_08740-1	0	0	0	0
exon_TcIL3000_0_08750-1	0	0	0	0
exon_TcIL3000_0_08760-1	0	0	0	0
exon_TcIL3000_0_08770-1	0	0	0	0
exon_TcIL3000_0_08780-1	0	0	3.10188	0
exon_TcIL3000_0_08790-1	0	0	3.10188	0
exon_TcIL3000_0_08800-1	0	0	3.10188	0
exon_TcIL3000_0_08810-1	0	0	0	0
exon_TcIL3000_0_08820-1	0	0	0	0
exon_TcIL3000_0_08830-1	0	0	0	0
exon_TcIL3000_0_08840-1	0	0	0	0
exon_TcIL3000_0_08840-2	0	0	0	0
exon_TcIL3000_0_08850-1	0	0	0	0
exon_TcIL3000_0_08860-1	0	0	3.10188	0
exon_TcIL3000_0_08870-1	0	0	0	0
exon_TcIL3000_0_08880-1	0	0	0	0
exon_TcIL3000_0_08890-1	0	0	3.10188	0
exon_TcIL3000_0_08900-1	0	0	0	0
exon_TcIL3000_0_08910-1	0	0	3.10188	0
exon_TcIL3000_0_08920-1	0	0	3.10188	0
exon_TcIL3000_0_08930-1	0	0	0	0
exon_TcIL3000_0_08940-1	0	0	0	0
exon_TcIL3000_0_08950-1	0	0	0	0
exon_TcIL3000_0_08960-1	0	0	3.10188	0
exon_TcIL3000_0_08970-1	0	0	0	0
exon_TcIL3000_0_08980-1	0	0	0	0
exon_TcIL3000_0_08990-1	0	0	15.5094	0
exon_TcIL3000_0_09000-1	0	0	0	0
exon_TcIL3000_0_09010-1	0	0	0	0
exon_TcIL3000_0_09010-2	0	0	0	0
exon_TcIL3000_0_09020-1	0	0	3.10188	0
exon_TcIL3000_0_09030-1	0	0	0	0
exon_TcIL3000_0_09040-1	0	0	0	0
exon_TcIL3000_0_09050-1	0	0	12.4075	0
exon_TcIL3000_0_09070-1	0	0	27.9169	0
exon_TcIL3000_0_09080-1	0	0	27.9169	0
exon_TcIL3000_0_09090-1	0	0	108.566	0
exon_TcIL3000_0_09100-1	0	0	0	0
exon_TcIL3000_0_09110-1	0	0	3.10188	0
exon_TcIL3000_0_09120-1	0	0	9.30564	0
exon_TcIL3000_0_09130-1	0	0	18.6113	0
exon_TcIL3000_0_09140-1	0	0	0	0
exon_TcIL3000_0_09150-1	0	0	0	0
exon_TcIL3000_0_09160-1	0	0	3.10188	0
exon_TcIL3000_0_09170-1	0	0	6.20376	0
exon_TcIL3000_0_09180-1	0	0	0	0
exon_TcIL3000_0_09190-1	0	0	0	0
exon_TcIL3000_0_09200-1	0	0	3.10188	0
exon_TcIL3000_0_09210-1	0	0	0	0
exon_TcIL3000_0_09220-1	0	0	83.7508	0
exon_TcIL3000_0_09230-1	0	0	0	0
exon_TcIL3000_0_09240-1	0	0	0	0
exon_TcIL3000_0_09250-1	0	0	18.6113	0
exon_TcIL3000_0_09260-1	0	0	3.10188	0
exon_TcIL3000_0_09270-1	0	0	0	0
exon_TcIL3000_0_09280-1	0	0	0	0
exon_TcIL3000_0_09290-1	0	0	0	0
exon_TcIL3000_0_09300-1	0	0	0	0
exon_TcIL3000_0_09310-1	0	0	0	0
exon_TcIL3000_0_09320-1	0	0	0	0
exon_TcIL3000_0_09340-1	0	0	0	0
exon_TcIL3000_0_09350-1	0	0	0	0
exon_TcIL3000_0_09360-1	0	0	3.10188	0
exon_TcIL3000_0_09370-1	0	0	6.20376	0
exon_TcIL3000_0_09370-2	0	0	0	0
exon_TcIL3000_0_09380-1	0	0	0	0
exon_TcIL3000_0_09390-1	0	0	0	0
exon_TcIL3000_0_09400-1	0	0	0	0
exon_TcIL3000_0_09410-1	0	0	0	0
exon_TcIL3000_0_09420-1	0	0	3.10188	0
exon_TcIL3000_0_09430-1	0	0	0	0
exon_TcIL3000_0_09440-1	0	0	0	0
exon_TcIL3000_0_09450-1	0	0	0	0
exon_TcIL3000_0_09460-1	0	0	0	0
exon_TcIL3000_0_09470-1	0	0	0	0
exon_TcIL3000_0_09480-1	0	0	0	0
exon_TcIL3000_0_09490-1	0	0	0	0
exon_TcIL3000_0_09500-1	0	0	0	0
exon_TcIL3000_0_09510-1	0	0	0	0
exon_TcIL3000_0_09520-1	0	0	0	0
exon_TcIL3000_0_09530-1	0	0	0	0
exon_TcIL3000_0_09540-1	0	0	0	0
exon_TcIL3000_0_09550-1	0	0	0	0
exon_TcIL3000_0_09560-1	0	0	0	0
exon_TcIL3000_0_09570-1	0	0	0	0
exon_TcIL3000_0_09580-1	0	0	0	0
exon_TcIL3000_0_09590-1	0	0	3.10188	0
exon_TcIL3000_0_09600-1	0	0	0	0
exon_TcIL3000_0_09610-1	0	0	0	0
exon_TcIL3000_0_09620-1	0	0	3.10188	0
exon_TcIL3000_0_09630-1	0	0	6.20376	0
exon_TcIL3000_0_09640-1	0	0	3.10188	0
exon_TcIL3000_0_09650-1	0	0	0	0
exon_TcIL3000_0_09660-1	0	0	0	0
exon_TcIL3000_0_09670-1	0	0	6.20376	0
exon_TcIL3000_0_09680-1	0	0	3.10188	0
exon_TcIL3000_0_09690-1	0	0	0	0
exon_TcIL3000_0_09700-1	0	0	0	0
exon_TcIL3000_0_09710-1	0	0	0	0
exon_TcIL3000_0_09720-1	0	0	0	0
exon_TcIL3000_0_09730-1	0	0	0	0
exon_TcIL3000_0_09740-1	0	0	0	0
exon_TcIL3000_0_09750-1	0	0	0	0
exon_TcIL3000_0_09760-1	0	0	0	0
exon_TcIL3000_0_09770-1	0	0	0	0
exon_TcIL3000_0_09780-1	0	0	0	0
exon_TcIL3000_0_09790-1	0	0	0	0
exon_TcIL3000_0_09800-1	0	0	0	0
exon_TcIL3000_0_09810-1	0	0	0	0
exon_TcIL3000_0_09820-1	0	0	0	0
exon_TcIL3000_0_09830-1	0	0	0	0
exon_TcIL3000_0_09840-1	0	0	3.10188	0
exon_TcIL3000_0_09850-1	0	0	0	0
exon_TcIL3000_0_09860-1	0	0	0	0
exon_TcIL3000_0_09870-1	0	0	15.5094	0
exon_TcIL3000_0_09880-1	0	0	0	0
exon_TcIL3000_0_09890-1	0	0	0	0
exon_TcIL3000_0_09900-1	0	0	0	0
exon_TcIL3000_0_09910-1	0	0	3.10188	0
exon_TcIL3000_0_09920-1	0	0	0	0
exon_TcIL3000_0_09930-1	0	0	0	0
exon_TcIL3000_0_09940-1	0	0	0	0
exon_TcIL3000_0_09950-1	0	0	0	0
exon_TcIL3000_0_09960-1	0	0	0	0
exon_TcIL3000_0_09970-1	0	0	0	0
exon_TcIL3000_0_09980-1	0	0	0	0
exon_TcIL3000_0_09990-1	0	0	0	0
exon_TcIL3000_0_10000-1	0	0	0	0
exon_TcIL3000_0_10010-1	0	0	0	0
exon_TcIL3000_0_10020-1	0	0	0	0
exon_TcIL3000_0_10021-1	0	0	6.20376	0
exon_TcIL3000_0_10022-1	0	0	0	0
exon_TcIL3000_0_10030-1	0	0	3.10188	0
exon_TcIL3000_0_10040-1	0	0	0	0
exon_TcIL3000_0_10050-1	0	0	3.10188	0
exon_TcIL3000_0_10060-1	0	0	0	0
exon_TcIL3000_0_10070-1	0	0	0	0
exon_TcIL3000_0_10080-1	0	0	0	0
exon_TcIL3000_0_10090-1	0	0	0	0
exon_TcIL3000_0_10100-1	0	0	0	0
exon_TcIL3000_0_10110-1	0	0	0	0
exon_TcIL3000_0_10120-1	0	0	0	0
exon_TcIL3000_0_10130-1	0	0	6.20376	0
exon_TcIL3000_0_10140-1	0	0	12.4075	0
exon_TcIL3000_0_10150-1	0	0	0	0
exon_TcIL3000_0_10160-1	0	0	0	0
exon_TcIL3000_0_10170-1	0	0	3.10188	0
exon_TcIL3000_0_10180-1	0	0	6.20376	0
exon_TcIL3000_0_10190-1	0	0	15.5094	0
exon_TcIL3000_0_10200-1	0	0	3.10188	0
exon_TcIL3000_0_10210-1	0	0	0	0
exon_TcIL3000_0_10220-1	0	0	0	0
exon_TcIL3000_0_10230-1	0	0	0	0
exon_TcIL3000_0_10240-1	0	0	0	0
exon_TcIL3000_0_10250-1	0	0	0	0
exon_TcIL3000_0_10251-1	0	0	0	0
exon_TcIL3000_0_10252-1	0	0	0	0
exon_TcIL3000_0_10260-1	0	0	0	0
exon_TcIL3000_0_10270-1	0	0	0	0
exon_TcIL3000_0_10280-1	0	0	0	0
exon_TcIL3000_0_10290-1	0	0	0	0
exon_TcIL3000_0_10300-1	0	0	0	0
exon_TcIL3000_0_10310-1	0	0	0	0
exon_TcIL3000_0_10320-1	0	0	0	0
exon_TcIL3000_0_10330-1	0	0	0	0
exon_TcIL3000_0_10335-1	0	0	0	0
exon_TcIL3000_0_10335-2	0	0	0	0
exon_TcIL3000_0_10340-1	0	0	0	0
exon_TcIL3000_0_10350-1	0	0	3.10188	0
exon_TcIL3000_0_10360-1	0	0	0	0
exon_TcIL3000_0_10370-1	0	0	0	0
exon_TcIL3000_0_10380-1	0	0	0	0
exon_TcIL3000_0_10390-1	0	0	3.10188	0
exon_TcIL3000_0_10400-1	0	0	0	0
exon_TcIL3000_0_10410-1	0	0	0	0
exon_TcIL3000_0_10420-1	0	0	0	0
exon_TcIL3000_0_10430-1	0	0	0	0
exon_TcIL3000_0_10440-1	0	0	0	0
exon_TcIL3000_0_10450-1	0	0	0	0
exon_TcIL3000_0_10460-1	0	0	0	0
exon_TcIL3000_0_10470-1	0	0	0	0
exon_TcIL3000_0_10480-1	0	0	0	0
exon_TcIL3000_0_10490-1	0	0	0	0
exon_TcIL3000_0_10500-1	0	0	0	0
exon_TcIL3000_0_10510-1	0	0	0	0
exon_TcIL3000_0_10520-1	0	0	3.10188	0
exon_TcIL3000_0_10530-1	0	0	9.30564	0
exon_TcIL3000_0_10540-1	0	0	12.4075	0
exon_TcIL3000_0_10550-1	0	0	27.9169	0
exon_TcIL3000_0_10560-1	0	0	9.30564	0
exon_TcIL3000_0_10570-1	0	0	12.4075	0
exon_TcIL3000_0_10580-1	0	0	3.10188	0
exon_TcIL3000_0_10590-1	0	0	0	0
exon_TcIL3000_0_10600-1	0	0	0	0
exon_TcIL3000_0_10610-1	0	0	0	0
exon_TcIL3000_0_10620-1	0	0	0	0
exon_TcIL3000_0_10630-1	0	0	0	0
exon_TcIL3000_0_10640-1	0	0	0	0
exon_TcIL3000_0_10650-1	0	0	0	0
exon_TcIL3000_0_10660-1	0	0	0	0
exon_TcIL3000_0_10670-1	0	0	0	0
exon_TcIL3000_0_10680-1	0	0	15.5094	0
exon_TcIL3000_0_10690-1	0	0	0	0
exon_TcIL3000_0_10700-1	0	0	6.20376	0
exon_TcIL3000_0_10710-1	0	0	0	0
exon_TcIL3000_0_10720-1	0	0	3.10188	0
exon_TcIL3000_0_10730-1	0	0	0	0
exon_TcIL3000_0_10740-1	0	0	0	0
exon_TcIL3000_0_10750-1	0	0	0	0
exon_TcIL3000_0_10760-1	0	0	0	0
exon_TcIL3000_0_10770-1	0	0	0	0
exon_TcIL3000_0_10780-1	0	54.8546	0	0
exon_TcIL3000_0_10790-1	0	0	0	0
exon_TcIL3000_0_10800-1	0	0	0	0
exon_TcIL3000_0_10810-1	0	0	0	0
exon_TcIL3000_0_10820-1	0	0	0	0
exon_TcIL3000_0_10830-1	0	0	0	0
exon_TcIL3000_0_10840-1	0	0	0	0
exon_TcIL3000_0_10850-1	0	0	0	0
exon_TcIL3000_0_10860-1	0	0	0	0
exon_TcIL3000_0_10870-1	0	0	49.6301	0
exon_TcIL3000_0_10880-1	0	0	0	0
exon_TcIL3000_0_10890-1	0	0	0	0
exon_TcIL3000_0_10900-1	0	0	0	0
exon_TcIL3000_0_10910-1	0	0	0	0
exon_TcIL3000_0_10920-1	0	0	0	0
exon_TcIL3000_0_10930-1	0	0	0	0
exon_TcIL3000_0_10940-1	0	0	0	0
exon_TcIL3000_0_10950-1	0	0	0	0
exon_TcIL3000_0_10960-1	0	0	0	0
exon_TcIL3000_0_10970-1	0	0	0	0
exon_TcIL3000_0_10980-1	0	0	0	0
exon_TcIL3000_0_10990-1	0	0	0	0
exon_TcIL3000_0_11000-1	0	0	0	0
exon_TcIL3000_0_11010-1	0	0	0	0
exon_TcIL3000_0_11020-1	0	0	0	0
exon_TcIL3000_0_11030-1	0	0	0	0
exon_TcIL3000_0_11040-1	0	0	0	0
exon_TcIL3000_0_11050-1	0	0	0	0
exon_TcIL3000_0_11060-1	0	0	0	0
exon_TcIL3000_0_11070-1	0	0	0	0
exon_TcIL3000_0_11080-1	0	0	0	0
exon_TcIL3000_0_11090-1	0	0	0	0
exon_TcIL3000_0_11100-1	0	0	0	0
exon_TcIL3000_0_11110-1	0	0	0	0
exon_TcIL3000_0_11120-1	0	0	12.4075	0
exon_TcIL3000_0_11130-1	0	0	3.10188	0
exon_TcIL3000_0_11135-1	0	0	0	0
exon_TcIL3000_0_11140-1	0	0	27.9169	0
exon_TcIL3000_0_11150-1	0	0	12.4075	0
exon_TcIL3000_0_11150-2	0	0	3.10188	0
exon_TcIL3000_0_11160-1	0	0	0	0
exon_TcIL3000_0_11170-1	0	0	0	0
exon_TcIL3000_0_11180-1	0	0	6.20376	0
exon_TcIL3000_0_11190-1	0	0	6.20376	0
exon_TcIL3000_0_11200-1	0	0	0	0
exon_TcIL3000_0_11210-1	0	0	0	0
exon_TcIL3000_0_11220-1	0	0	0	0
exon_TcIL3000_0_11230-1	0	0	0	0
exon_TcIL3000_0_11240-1	0	0	0	0
exon_TcIL3000_0_11250-1	0	0	31.0188	0
exon_TcIL3000_0_11260-1	0	0	15.5094	0
exon_TcIL3000_0_11270-1	0	0	6.20376	0
exon_TcIL3000_0_11280-1	0	0	6.20376	0
exon_TcIL3000_0_11290-1	0	0	3.10188	0
exon_TcIL3000_0_11300-1	0	0	0	0
exon_TcIL3000_0_11310-1	0	0	0	0
exon_TcIL3000_0_11320-1	0	0	0	0
exon_TcIL3000_0_11330-1	0	0	0	0
exon_TcIL3000_0_11340-1	0	0	0	0
exon_TcIL3000_0_11350-1	0	0	0	0
exon_TcIL3000_0_11360-1	0	0	0	0
exon_TcIL3000_0_11370-1	0	0	0	0
exon_TcIL3000_0_11380-1	0	0	0	0
exon_TcIL3000_0_11390-1	0	0	0	0
exon_TcIL3000_0_11400-1	0	0	0	0
exon_TcIL3000_0_11410-1	0	0	0	0
exon_TcIL3000_0_11420-1	0	0	0	0
exon_TcIL3000_0_11430-1	0	0	3.10188	0
exon_TcIL3000_0_11440-1	0	0	0	0
exon_TcIL3000_0_11440-2	0	0	24.8151	0
exon_TcIL3000_0_11450-1	0	0	12.4075	0
exon_TcIL3000_0_11460-1	0	0	3.10188	0
exon_TcIL3000_0_11470-1	0	0	0	0
exon_TcIL3000_0_11480-1	0	0	0	0
exon_TcIL3000_0_11490-1	0	0	0	0
exon_TcIL3000_0_11500-1	0	0	0	0
exon_TcIL3000_0_11510-1	0	0	3.10188	0
exon_TcIL3000_0_11520-1	0	0	3.10188	0
exon_TcIL3000_0_11530-1	0	0	0	0
exon_TcIL3000_0_11540-1	0	0	0	0
exon_TcIL3000_0_11550-1	0	0	0	0
exon_TcIL3000_0_11560-1	0	0	52.732	0
exon_TcIL3000_0_11570-1	0	0	12.4075	0
exon_TcIL3000_0_11580-1	0	0	0	0
exon_TcIL3000_0_11590-1	0	0	0	0
exon_TcIL3000_0_11600-1	0	0	3.10188	0
exon_TcIL3000_0_11610-1	0	0	6.20376	0
exon_TcIL3000_0_11620-1	0	0	3.10188	0
exon_TcIL3000_0_11630-1	0	0	0	0
exon_TcIL3000_0_11640-1	0	0	0	0
exon_TcIL3000_0_11650-1	0	0	6.20376	0
exon_TcIL3000_0_11660-1	0	0	0	0
exon_TcIL3000_0_11670-1	0	0	0	0
exon_TcIL3000_0_11680-1	0	0	15.5094	0
exon_TcIL3000_0_11690-1	0	0	0	0
exon_TcIL3000_0_11700-1	0	0	0	0
exon_TcIL3000_0_11710-1	0	0	0	0
exon_TcIL3000_0_11720-1	0	0	9.30564	0
exon_TcIL3000_0_11730-1	0	0	3.10188	0
exon_TcIL3000_0_11740-1	0	0	0	0
exon_TcIL3000_0_11750-1	0	0	0	0
exon_TcIL3000_0_11760-1	0	0	0	0
exon_TcIL3000_0_11770-1	0	0	3.10188	0
exon_TcIL3000_0_11780-1	0	0	15.5094	0
exon_TcIL3000_0_11790-1	0	0	0	0
exon_TcIL3000_0_11800-1	0	0	0	0
exon_TcIL3000_0_11810-1	0	0	0	0
exon_TcIL3000_0_11820-1	0	0	0	0
exon_TcIL3000_0_11830-1	0	0	24.8151	0
exon_TcIL3000_0_11840-1	0	0	3.10188	0
exon_TcIL3000_0_11850-1	0	0	0	0
exon_TcIL3000_0_11860-1	0	0	0	0
exon_TcIL3000_0_11870-1	0	0	18.6113	0
exon_TcIL3000_0_11880-1	0	0	3.10188	0
exon_TcIL3000_0_11890-1	0	0	0	0
exon_TcIL3000_0_11900-1	0	0	0	0
exon_TcIL3000_0_11910-1	0	0	3.10188	0
exon_TcIL3000_0_11920-1	0	0	80.6489	0
exon_TcIL3000_0_11930-1	0	0	0	0
exon_TcIL3000_0_11940-1	0	0	6.20376	0
exon_TcIL3000_0_11950-1	0	0	18.6113	0
exon_TcIL3000_0_11960-1	0	0	15.5094	0
exon_TcIL3000_0_11970-1	0	0	0	0
exon_TcIL3000_0_11980-1	0	0	0	0
exon_TcIL3000_0_11990-1	0	0	0	0
exon_TcIL3000_0_12000-1	0	0	0	0
exon_TcIL3000_0_12010-1	0	0	3.10188	0
exon_TcIL3000_0_12020-1	0	0	15.5094	0
exon_TcIL3000_0_12030-1	0	0	3.10188	0
exon_TcIL3000_0_12040-1	0	0	0	0
exon_TcIL3000_0_12050-1	0	0	0	0
exon_TcIL3000_0_12060-1	0	0	0	0
exon_TcIL3000_0_12070-1	0	0	0	0
exon_TcIL3000_0_12080-1	0	0	0	0
exon_TcIL3000_0_12090-1	0	0	0	0
exon_TcIL3000_0_12100-1	0	0	0	0
exon_TcIL3000_0_12110-1	0	0	0	0
exon_TcIL3000_0_12120-1	0	0	15.5094	0
exon_TcIL3000_0_12130-1	0	0	0	0
exon_TcIL3000_0_12140-1	0	0	0	0
exon_TcIL3000_0_12150-1	0	0	0	0
exon_TcIL3000_0_12160-1	0	0	0	0
exon_TcIL3000_0_12170-1	0	0	0	0
exon_TcIL3000_0_12180-1	0	0	0	0
exon_TcIL3000_0_12180-2	0	0	0	0
exon_TcIL3000_0_12200-1	0	0	0	0
exon_TcIL3000_0_12210-1	0	0	0	0
exon_TcIL3000_0_12220-1	0	0	3.10188	0
exon_TcIL3000_0_12230-1	0	0	0	0
exon_TcIL3000_0_12230-2	0	0	0	0
exon_TcIL3000_0_12240-1	0	0	3.10188	0
exon_TcIL3000_0_12250-1	0	0	0	0
exon_TcIL3000_0_12260-1	0	0	0	0
exon_TcIL3000_0_12265-1	0	0	0	0
exon_TcIL3000_0_12270-1	0	0	0	0
exon_TcIL3000_0_12280-1	0	0	6.20376	0
exon_TcIL3000_0_12290-1	0	0	6.20376	0
exon_TcIL3000_0_12300-1	0	0	3.10188	0
exon_TcIL3000_0_12310-1	0	0	0	0
exon_TcIL3000_0_12320-1	0	0	6.20376	0
exon_TcIL3000_0_12330-1	0	0	0	0
exon_TcIL3000_0_12340-1	0	0	0	0
exon_TcIL3000_0_12340-2	0	0	0	0
exon_TcIL3000_0_12350-1	0	0	0	0
exon_TcIL3000_0_12360-1	0	0	0	0
exon_TcIL3000_0_12370-1	0	0	0	0
exon_TcIL3000_0_12380-1	0	0	0	0
exon_TcIL3000_0_12390-1	0	0	0	0
exon_TcIL3000_0_12400-1	0	0	0	0
exon_TcIL3000_0_12410-1	0	0	0	0
exon_TcIL3000_0_12420-1	0	0	0	0
exon_TcIL3000_0_12430-1	0	0	6.20376	0
exon_TcIL3000_0_12440-1	0	0	3.10188	0
exon_TcIL3000_0_12450-1	0	0	18.6113	0
exon_TcIL3000_0_12460-1	0	0	9.30564	0
exon_TcIL3000_0_12470-1	0	0	0	0
exon_TcIL3000_0_12480-1	0	0	0	0
exon_TcIL3000_0_12490-1	0	0	6.20376	0
exon_TcIL3000_0_12500-1	0	0	0	0
exon_TcIL3000_0_12510-1	0	0	3.10188	0
exon_TcIL3000_0_12520-1	0	0	3.10188	0
exon_TcIL3000_0_12530-1	0	0	0	0
exon_TcIL3000_0_12540-1	0	0	0	0
exon_TcIL3000_0_12550-1	0	0	0	0
exon_TcIL3000_0_12560-1	0	0	0	0
exon_TcIL3000_0_12570-1	0	0	0	0
exon_TcIL3000_0_12580-1	0	0	0	0
exon_TcIL3000_0_12590-1	0	0	0	0
exon_TcIL3000_0_12600-1	0	0	0	0
exon_TcIL3000_0_12610-1	0	0	0	0
exon_TcIL3000_0_12620-1	0	0	0	0
exon_TcIL3000_0_12630-1	0	0	0	0
exon_TcIL3000_0_12640-1	0	0	0	0
exon_TcIL3000_0_12640-2	0	0	3.10188	0
exon_TcIL3000_0_12650-1	0	0	0	0
exon_TcIL3000_0_12660-1	0	0	0	0
exon_TcIL3000_0_12670-1	0	0	0	0
exon_TcIL3000_0_12680-1	0	0	0	0
exon_TcIL3000_0_12690-1	0	0	0	0
exon_TcIL3000_0_12700-1	0	0	0	0
exon_TcIL3000_0_12710-1	0	0	0	0
exon_TcIL3000_0_12720-1	0	0	0	0
exon_TcIL3000_0_12730-1	0	0	0	0
exon_TcIL3000_0_12740-1	0	0	0	0
exon_TcIL3000_0_12750-1	0	0	0	0
exon_TcIL3000_0_12760-1	0	0	0	0
exon_TcIL3000_0_12770-1	0	0	3.10188	0
exon_TcIL3000_0_12780-1	0	0	0	0
exon_TcIL3000_0_12790-1	0	0	0	0
exon_TcIL3000_0_12800-1	0	0	0	0
exon_TcIL3000_0_12820-1	0	0	0	0
exon_TcIL3000_0_12830-1	0	0	9.30564	0
exon_TcIL3000_0_12840-1	0	0	6.20376	0
exon_TcIL3000_0_12850-1	0	0	27.9169	0
exon_TcIL3000_0_12860-1	0	0	9.30564	0
exon_TcIL3000_0_12870-1	0	0	0	0
exon_TcIL3000_0_12880-1	0	0	0	0
exon_TcIL3000_0_12890-1	0	0	0	0
exon_TcIL3000_0_12900-1	0	0	0	0
exon_TcIL3000_0_12910-1	0	0	6.20376	0
exon_TcIL3000_0_12920-1	0	0	3.10188	0
exon_TcIL3000_0_12930-1	0	0	0	0
exon_TcIL3000_0_12940-1	0	0	9.30564	0
exon_TcIL3000_0_12950-1	0	0	0	0
exon_TcIL3000_0_12960-1	0	0	9.30564	0
exon_TcIL3000_0_12970-1	0	0	3.10188	0
exon_TcIL3000_0_12980-1	0	0	0	0
exon_TcIL3000_0_12990-1	0	0	0	0
exon_TcIL3000_0_13000-1	0	0	0	0
exon_TcIL3000_0_13010-1	0	0	0	0
exon_TcIL3000_0_13020-1	0	0	0	0
exon_TcIL3000_0_13030-1	0	0	3.10188	0
exon_TcIL3000_0_13040-1	0	0	6.20376	0
exon_TcIL3000_0_13050-1	0	0	15.5094	0
exon_TcIL3000_0_13060-1	0	0	24.8151	0
exon_TcIL3000_0_13070-1	0	0	18.6113	0
exon_TcIL3000_0_13080-1	0	0	0	0
exon_TcIL3000_0_13090-1	0	0	0	0
exon_TcIL3000_0_13100-1	0	0	0	0
exon_TcIL3000_0_13110-1	0	0	0	0
exon_TcIL3000_0_13120-1	0	0	0	0
exon_TcIL3000_0_13130-1	0	0	0	0
exon_TcIL3000_0_13150-1	0	0	0	0
exon_TcIL3000_0_13160-1	0	0	0	0
exon_TcIL3000_0_13170-1	0	0	0	0
exon_TcIL3000_0_13180-1	0	0	6.20376	0
exon_TcIL3000_0_13190-1	0	0	0	0
exon_TcIL3000_0_13200-1	0	0	6.20376	0
exon_TcIL3000_0_13210-1	0	0	0	0
exon_TcIL3000_0_13220-1	0	0	0	0
exon_TcIL3000_0_13230-1	0	0	0	0
exon_TcIL3000_0_13240-1	0	0	0	0
exon_TcIL3000_0_13250-1	0	0	0	0
exon_TcIL3000_0_13260-1	0	0	0	0
exon_TcIL3000_0_13270-1	0	0	0	0
exon_TcIL3000_0_13280-1	0	0	3.10188	0
exon_TcIL3000_0_13290-1	0	0	0	0
exon_TcIL3000_0_13300-1	0	0	9.30564	0
exon_TcIL3000_0_13310-1	0	0	0	0
exon_TcIL3000_0_13320-1	0	0	0	0
exon_TcIL3000_0_13330-1	0	0	0	0
exon_TcIL3000_0_13340-1	0	0	0	0
exon_TcIL3000_0_13350-1	0	0	0	0
exon_TcIL3000_0_13360-1	0	0	3.10188	0
exon_TcIL3000_0_13390-1	0	0	9.30564	0
exon_TcIL3000_0_13400-1	0	0	3.10188	0
exon_TcIL3000_0_13410-1	0	54.8546	3.10188	0
exon_TcIL3000_0_13420-1	0	0	12.4075	0
exon_TcIL3000_0_13430-1	0	0	0	0
exon_TcIL3000_0_13440-1	0	0	0	0
exon_TcIL3000_0_13450-1	0	0	0	0
exon_TcIL3000_0_13460-1	0	0	0	0
exon_TcIL3000_0_13470-1	0	0	0	0
exon_TcIL3000_0_13480-1	0	0	0	0
exon_TcIL3000_0_13490-1	0	0	0	0
exon_TcIL3000_0_13500-1	0	0	3.10188	0
exon_TcIL3000_0_13510-1	0	0	0	0
exon_TcIL3000_0_13520-1	0	0	0	0
exon_TcIL3000_0_13520-2	0	0	0	0
exon_TcIL3000_0_13540-1	0	0	0	0
exon_TcIL3000_0_13550-1	0	0	0	0
exon_TcIL3000_0_13560-1	0	0	0	0
exon_TcIL3000_0_13570-1	0	0	0	0
exon_TcIL3000_0_13580-1	0	0	0	0
exon_TcIL3000_0_13590-1	0	0	0	0
exon_TcIL3000_0_13600-1	0	0	55.8339	0
exon_TcIL3000_0_13610-1	0	0	0	0
exon_TcIL3000_0_13620-1	0	0	0	0
exon_TcIL3000_0_13630-1	0	0	0	0
exon_TcIL3000_0_13640-1	0	0	12.4075	0
exon_TcIL3000_0_13650-1	0	0	0	0
exon_TcIL3000_0_13660-1	0	0	0	0
exon_TcIL3000_0_13670-1	0	0	0	0
exon_TcIL3000_0_13680-1	0	0	0	0
exon_TcIL3000_0_13690-1	0	0	0	0
exon_TcIL3000_0_13700-1	0	0	3.10188	0
exon_TcIL3000_0_13710-1	0	0	0	0
exon_TcIL3000_0_13720-1	0	0	0	0
exon_TcIL3000_0_13740-1	0	0	0	0
exon_TcIL3000_0_13750-1	0	0	3.10188	0
exon_TcIL3000_0_13760-1	0	0	6.20376	0
exon_TcIL3000_0_13770-1	0	0	0	0
exon_TcIL3000_0_13780-1	0	0	0	0
exon_TcIL3000_0_13790-1	0	0	0	0
exon_TcIL3000_0_13800-1	0	0	3.10188	0
exon_TcIL3000_0_13810-1	0	0	0	0
exon_TcIL3000_0_13820-1	0	0	3.10188	0
exon_TcIL3000_0_13830-1	0	0	15.5094	0
exon_TcIL3000_0_13840-1	0	0	0	0
exon_TcIL3000_0_13860-1	0	0	71.3433	0
exon_TcIL3000_0_13870-1	0	0	18.6113	0
exon_TcIL3000_0_13880-1	0	0	0	0
exon_TcIL3000_0_13890-1	0	0	0	0
exon_TcIL3000_0_13900-1	0	0	3.10188	0
exon_TcIL3000_0_13910-1	0	0	58.9357	0
exon_TcIL3000_0_13920-1	0	0	0	0
exon_TcIL3000_0_13930-1	0	0	3.10188	0
exon_TcIL3000_0_13940-1	0	0	3.10188	0
exon_TcIL3000_0_13950-1	0	0	0	0
exon_TcIL3000_0_13960-1	0	0	0	0
exon_TcIL3000_0_13970-1	0	0	0	0
exon_TcIL3000_0_13980-1	0	0	3.10188	0
exon_TcIL3000_0_13990-1	0	0	9.30564	0
exon_TcIL3000_0_14000-1	0	0	0	0
exon_TcIL3000_0_14010-1	0	0	0	0
exon_TcIL3000_0_14020-1	0	0	0	0
exon_TcIL3000_0_14030-1	0	0	0	0
exon_TcIL3000_0_14040-1	0	0	0	0
exon_TcIL3000_0_14050-1	0	0	0	0
exon_TcIL3000_0_14060-1	0	0	0	0
exon_TcIL3000_0_14070-1	0	0	0	0
exon_TcIL3000_0_14080-1	0	0	3.10188	0
exon_TcIL3000_0_14090-1	0	0	12.4075	0
exon_TcIL3000_0_14100-1	0	0	0	0
exon_TcIL3000_0_14110-1	0	0	0	0
exon_TcIL3000_0_14120-1	0	0	6.20376	0
exon_TcIL3000_0_14130-1	0	0	3.10188	0
exon_TcIL3000_0_14140-1	0	0	0	0
exon_TcIL3000_0_14150-1	0	0	0	0
exon_TcIL3000_0_14160-1	0	0	0	0
exon_TcIL3000_0_14170-1	0	0	0	0
exon_TcIL3000_0_14180-1	0	0	3.10188	0
exon_TcIL3000_0_14190-1	0	0	0	0
exon_TcIL3000_0_14200-1	0	0	3.10188	0
exon_TcIL3000_0_14210-1	0	0	0	0
exon_TcIL3000_0_14220-1	0	0	9.30564	0
exon_TcIL3000_0_14230-1	0	0	6.20376	0
exon_TcIL3000_0_14240-1	0	0	3.10188	0
exon_TcIL3000_0_14250-1	0	0	0	0
exon_TcIL3000_0_14260-1	0	0	0	0
exon_TcIL3000_0_14270-1	0	0	0	0
exon_TcIL3000_0_14290-1	0	0	0	0
exon_TcIL3000_0_14300-1	0	0	0	0
exon_TcIL3000_0_14310-1	0	0	0	0
exon_TcIL3000_0_14320-1	0	0	3.10188	0
exon_TcIL3000_0_14340-1	0	0	0	0
exon_TcIL3000_0_14350-1	0	0	0	0
exon_TcIL3000_0_14360-1	0	0	0	0
exon_TcIL3000_0_14370-1	0	0	6.20376	0
exon_TcIL3000_0_14380-1	0	0	0	0
exon_TcIL3000_0_14380-2	0	0	0	0
exon_TcIL3000_0_14390-1	0	0	9.30564	0
exon_TcIL3000_0_14400-1	0	0	0	0
exon_TcIL3000_0_14420-1	0	0	46.5282	0
exon_TcIL3000_0_14430-1	0	0	108.566	0
exon_TcIL3000_0_14440-1	0	0	18.6113	0
exon_TcIL3000_0_14450-1	0	0	12.4075	0
exon_TcIL3000_0_14460-1	0	0	6.20376	0
exon_TcIL3000_0_14470-1	0	0	12.4075	0
exon_TcIL3000_0_14480-1	0	0	31.0188	0
exon_TcIL3000_0_14490-1	0	0	6.20376	0
exon_TcIL3000_0_14500-1	0	0	3.10188	0
exon_TcIL3000_0_14510-1	0	0	0	0
exon_TcIL3000_0_14520-1	0	0	15.5094	0
exon_TcIL3000_0_14530-1	0	0	0	0
exon_TcIL3000_0_14540-1	0	0	0	0
exon_TcIL3000_0_14550-1	0	0	0	0
exon_TcIL3000_0_14560-1	0	0	0	0
exon_TcIL3000_0_14570-1	0	0	0	0
exon_TcIL3000_0_14580-1	0	0	31.0188	0
exon_TcIL3000_0_14590-1	0	0	0	0
exon_TcIL3000_0_14600-1	0	0	0	0
exon_TcIL3000_0_14610-1	0	0	24.8151	0
exon_TcIL3000_0_14620-1	0	0	24.8151	0
exon_TcIL3000_0_14630-1	0	0	0	0
exon_TcIL3000_0_14640-1	0	0	0	0
exon_TcIL3000_0_14650-1	0	0	0	0
exon_TcIL3000_0_14660-1	0	0	0	0
exon_TcIL3000_0_14670-1	0	0	0	0
exon_TcIL3000_0_14680-1	0	0	0	0
exon_TcIL3000_0_14690-1	0	0	0	0
exon_TcIL3000_0_14700-1	0	0	0	0
exon_TcIL3000_0_14710-1	0	0	0	0
exon_TcIL3000_0_14720-1	0	0	0	0
exon_TcIL3000_0_14730-1	0	0	12.4075	0
exon_TcIL3000_0_14740-1	0	109.709	46.5282	0
exon_TcIL3000_0_14750-1	0	0	0	0
exon_TcIL3000_0_14760-1	0	0	0	0
exon_TcIL3000_0_14770-1	0	0	3.10188	0
exon_TcIL3000_0_14790-1	0	0	0	0
exon_TcIL3000_0_14800-1	0	0	3.10188	0
exon_TcIL3000_0_14810-1	0	0	0	0
exon_TcIL3000_0_14820-1	0	0	0	0
exon_TcIL3000_0_14830-1	0	0	3.10188	0
exon_TcIL3000_0_14860-1	0	0	0	0
exon_TcIL3000_0_14865-1	0	0	3.10188	0
exon_TcIL3000_0_14870-1	0	0	0	0
exon_TcIL3000_0_14880-1	0	0	37.2226	0
exon_TcIL3000_0_14890-1	0	0	3.10188	0
exon_TcIL3000_0_14900-1	0	0	3.10188	0
exon_TcIL3000_0_14910-1	0	0	3.10188	0
exon_TcIL3000_0_14920-1	0	0	0	0
exon_TcIL3000_0_14930-1	0	0	0	0
exon_TcIL3000_0_14940-1	0	0	3.10188	0
exon_TcIL3000_0_14950-1	0	0	3.10188	0
exon_TcIL3000_0_14960-1	0	0	0	0
exon_TcIL3000_0_14970-1	0	0	0	0
exon_TcIL3000_0_14980-1	0	0	3.10188	0
[truncated: 11,622 more rows]
