# Supplementary material for: Parasite specific 7SL-derived small RNA is an effective target for diagnosis of active trypanosomiasis infection
Source: PLoS Negl Trop Dis. 2019 Feb 19;13(2):e0007189. doi: 10.1371/journal.pntd.0007189 (PMC6413958; doi:10.1371/journal.pntd.0007189)
Supplement: S2 Table — (XLSX) [file pntd.0007189.s002.xlsx]

## Sheet: Sheet1
	Alignment to T. congolense IL3000 genome, v9.0				Alignment to Bos taurus genome, v3.1.1
Sample	Infected serum 1	Infected serum 2	In vitro cell pellet	Uninfected serum	Infected serum 1	Infected serum 2	In vitro cell pellet	Uninfected serum
Read Sequences	15645557	16770619	9439764	6290490	15645557	16770619	9439764	6290490
Unique Alignment	654,025 ( 4.2%)	218,788 ( 1.3%)	1,084,005 (11.5%)	1,804 ( 0.0%)	8,202,421 (52.4%)	4,068,986 (24.3%)	109,248 ( 1.2%)	2,131,508 (33.9%)
Multi Mapped	249,992 ( 1.6%)	139,236 ( 0.8%)	5,557,663 (58.9%)	2,111 ( 0.0%)	5,475,352 (35.0%)	10,570,548 (63.0%)	114,479 ( 1.2%)	2,810,879 (44.7%)
No Mapping Found	14,723,888 (94.1%)	16,395,935 (97.8%)	2,787,320 (29.5%)	6,274,579 (99.7%)	1,950,132 (12.5%)	2,114,425 (12.6%)	9,205,261 (97.5%)	1,336,107 (21.2%)
